# Supplementary material for: The Threshold Photoelectron Spectrum of the Vinylcyclopentadienyl Radical, a C7H7 Resonance-Stabilized Radical
Source: J Phys Chem A. 2026 Jun 9;130(24):4583–93. doi: 10.1021/acs.jpca.6c02174 (PMC13288686; doi:10.1021/acs.jpca.6c02174)
Supplement: Supplementary file 1 [file jp6c02174_si_001.xlsx]

## Sheet: ReadMe
This spreadsheet contains the x/y data points of the processed experimental data reported in the main manuscript and supporting information. In particular, the ms-TPES of vinylcyclopentadienyl radical is available for use as a reference spectrum. It will also be available at:
https://pepisco.psi.ch/pepisco
*We note that the PI-TOF-MS include the full mass range including contaminant ion signals from the previous experiments. The contaminant peaks are fully attributable to the pyrolysis of cyclopropylamine and propargyl iodide. See https://pubs.acs.org/doi/10.1021/acs.jpclett.5c03948 for details.
Sheet	Figures:
PI-TOF-MS	1, S2, S7
msTPES	2, S1, S3, S4, S5
PI Spectrum	S6
FC Simulation	2, S8, S9

## Sheet: PI-TOF-MS
Fig 1, Fig S2							Fig S7
10.5 eV, 300 K			9 eV 930 K				7.0 eV 1290 K		7.5 eV 930 K		7.5 eV 1000 K		7.5 eV 1150 K		7.5 eV 1150 K, 5 min int.		7.5 eV 1290 K
m/z	Ion Signal		m/z	Ion Signal			m/z	Ion Signal	m/z	Ion Signal	m/z	Ion Signal	m/z	Ion Signal	m/z	Ion Signal	m/z	Ion Signal
0	0		0	0			0	0	0	0	0	0	0	0	0	0	0	0
0	0		0	0			0	0	0	0	0	0	0	0	0	0	0	0
0.0002	1		0.0002	0			0.0002	0	0.0002	0	0.0002	0	0.0002	0	0.0002	0	0.0002	0
0.0004	1		0.0004	0			0.0004	0	0.0004	0	0.0004	0	0.0004	0	0.0004	0	0.0004	0
0.0007	1		0.0007	1			0.0007	0	0.0007	0	0.0007	0	0.0007	0	0.0007	0	0.0007	0
0.0012	1		0.0012	0			0.0012	0	0.0012	0	0.0012	0	0.0012	0	0.0012	0	0.0012	0
0.0017	0		0.0017	1			0.0017	0	0.0017	0	0.0017	0	0.0017	1	0.0017	0	0.0017	0
0.0023	0		0.0023	1			0.0023	0	0.0023	0	0.0023	0	0.0023	0	0.0023	0	0.0023	0
0.003	0		0.003	3			0.003	0	0.003	0	0.003	0	0.003	1	0.003	0	0.003	0
0.0038	1		0.0038	0			0.0038	0	0.0038	0	0.0038	0	0.0038	2	0.0038	0	0.0038	0
0.0047	0		0.0047	2			0.0047	0	0.0047	0	0.0047	0	0.0047	1	0.0047	0	0.0047	0
0.0057	2		0.0057	0			0.0057	0	0.0057	0	0.0057	0	0.0057	1	0.0057	0	0.0057	0
0.0067	1		0.0067	1			0.0067	0	0.0067	0	0.0067	0	0.0067	1	0.0067	0	0.0067	0
0.0079	1		0.0079	1			0.0079	0	0.0079	0	0.0079	0	0.0079	0	0.0079	0	0.0079	0
0.0092	1		0.0092	1			0.0092	0	0.0092	0	0.0092	0	0.0092	0	0.0092	0	0.0092	0
0.0105	0		0.0105	1			0.0105	0	0.0105	0	0.0105	0	0.0105	1	0.0105	0	0.0105	0
0.012	1		0.012	0			0.012	0	0.012	0	0.012	0	0.012	0	0.012	0	0.012	0
0.0135	0		0.0135	1			0.0135	0	0.0135	0	0.0135	0	0.0135	0	0.0135	0	0.0135	0
0.0152	1		0.0152	0			0.0152	0	0.0152	0	0.0152	0	0.0152	0	0.0152	0	0.0152	0
0.0169	4		0.0169	2			0.0169	0	0.0169	0	0.0169	0	0.0169	1	0.0169	0	0.0169	0
0.0187	0		0.0187	2			0.0187	0	0.0187	0	0.0187	0	0.0187	1	0.0187	0	0.0187	0
0.0207	1		0.0207	1			0.0207	0	0.0206	0	0.0207	0	0.0206	0	0.0207	0	0.0207	0
0.0227	1		0.0227	0			0.0227	0	0.0226	0	0.0227	0	0.0226	1	0.0227	0	0.0227	0
0.0248	0		0.0248	3			0.0248	0	0.0248	0	0.0248	0	0.0248	1	0.0248	0	0.0248	0
0.027	0		0.027	0			0.027	0	0.027	0	0.027	0	0.027	1	0.027	0	0.027	0
0.0293	1		0.0293	0			0.0293	0	0.0292	0	0.0293	0	0.0292	0	0.0293	0	0.0293	0
0.0317	0		0.0317	0			0.0317	0	0.0316	0	0.0317	0	0.0316	0	0.0317	0	0.0317	0
0.0341	0		0.0341	2			0.0341	0	0.0341	0	0.0341	0	0.0341	1	0.0341	0	0.0341	0
0.0367	1		0.0367	1			0.0367	0	0.0367	0	0.0367	0	0.0367	0	0.0367	0	0.0367	0
0.0394	3		0.0394	1			0.0394	0	0.0393	0	0.0394	0	0.0393	0	0.0394	0	0.0394	0
0.0421	2		0.0421	1			0.0421	0	0.0421	0	0.0421	0	0.0421	0	0.0421	0	0.0421	0
0.045	1		0.045	1			0.045	0	0.045	0	0.045	0	0.045	1	0.045	0	0.045	0
0.048	1		0.048	0			0.048	0	0.0479	0	0.048	0	0.0479	0	0.048	0	0.048	0
0.051	1		0.051	0			0.051	0	0.051	0	0.051	0	0.051	0	0.051	0	0.051	0
0.0541	0		0.0541	0			0.0541	0	0.0541	0	0.0541	0	0.0541	2	0.0541	0	0.0541	0
0.0574	1		0.0574	1			0.0574	0	0.0573	0	0.0574	0	0.0573	0	0.0574	0	0.0574	0
0.0607	1		0.0607	0			0.0607	0	0.0606	0	0.0607	0	0.0606	0	0.0607	0	0.0607	0
0.0641	0		0.0641	1			0.0641	0	0.0641	0	0.0641	0	0.0641	0	0.0641	0	0.0641	0
0.0676	1		0.0676	3			0.0676	0	0.0676	0	0.0676	0	0.0676	0	0.0676	0	0.0676	0
0.0712	1		0.0712	0			0.0712	0	0.0712	0	0.0712	0	0.0712	0	0.0712	0	0.0712	0
0.0749	0		0.0749	0			0.0749	0	0.0749	0	0.0749	0	0.0749	0	0.0749	0	0.0749	0
0.0787	1		0.0787	2			0.0787	0	0.0787	0	0.0787	0	0.0787	1	0.0787	0	0.0787	0
0.0826	1		0.0826	1			0.0826	0	0.0825	0	0.0826	0	0.0825	1	0.0826	0	0.0826	0
0.0866	1		0.0866	1			0.0866	0	0.0865	0	0.0866	0	0.0865	0	0.0866	0	0.0866	0
0.0907	0		0.0907	3			0.0907	0	0.0906	0	0.0907	0	0.0906	0	0.0907	0	0.0907	0
0.0948	1		0.0948	1			0.0948	0	0.0947	0	0.0948	0	0.0947	0	0.0948	0	0.0948	0
0.0991	0		0.0991	3			0.0991	0	0.099	0	0.0991	0	0.099	1	0.0991	0	0.0991	0
0.1034	0		0.1034	2			0.1034	0	0.1034	0	0.1034	0	0.1034	0	0.1034	0	0.1034	0
0.1079	2		0.1079	0			0.1079	0	0.1078	0	0.1079	0	0.1078	1	0.1079	0	0.1079	0
0.1124	1		0.1124	2			0.1124	0	0.1123	0	0.1124	0	0.1123	0	0.1124	0	0.1124	0
0.1171	2		0.1171	0			0.1171	0	0.117	0	0.1171	0	0.117	1	0.1171	0	0.1171	0
0.1218	2		0.1218	0			0.1218	0	0.1217	0	0.1218	0	0.1217	0	0.1218	0	0.1218	0
0.1266	0		0.1266	1			0.1266	0	0.1265	0	0.1266	0	0.1265	1	0.1266	0	0.1266	0
0.1315	0		0.1315	1			0.1315	0	0.1314	0	0.1315	0	0.1314	0	0.1315	0	0.1315	0
0.1365	1		0.1365	0			0.1365	0	0.1364	0	0.1365	0	0.1364	0	0.1365	0	0.1365	0
0.1417	0		0.1417	1			0.1417	0	0.1415	0	0.1417	0	0.1415	0	0.1417	0	0.1417	0
0.1469	1		0.1469	1			0.1469	0	0.1467	0	0.1469	0	0.1467	0	0.1469	0	0.1469	0
0.1521	1		0.1521	0			0.1521	0	0.152	0	0.1521	0	0.152	1	0.1521	0	0.1521	0
0.1575	1		0.1575	0			0.1575	0	0.1574	0	0.1575	0	0.1574	0	0.1575	0	0.1575	0
0.163	3		0.163	0			0.163	0	0.1629	0	0.163	0	0.1629	0	0.163	0	0.163	0
0.1686	0		0.1686	1			0.1686	0	0.1684	0	0.1686	0	0.1684	0	0.1686	0	0.1686	0
0.1742	0		0.1742	1			0.1742	0	0.1741	0	0.1742	0	0.1741	0	0.1742	0	0.1742	0
0.18	2		0.18	0			0.18	0	0.1799	0	0.18	0	0.1799	4	0.18	0	0.18	0
0.1859	1		0.1859	4			0.1859	0	0.1857	0	0.1859	0	0.1857	1	0.1859	0	0.1859	0
0.1918	1		0.1918	1			0.1918	0	0.1916	0	0.1918	0	0.1916	1	0.1918	0	0.1918	0
0.1978	1		0.1978	0			0.1978	0	0.1977	0	0.1978	0	0.1977	0	0.1978	0	0.1978	0
0.204	1		0.204	1			0.204	0	0.2038	0	0.204	0	0.2038	1	0.204	0	0.204	0
0.2102	0		0.2102	0			0.2102	0	0.21	0	0.2102	0	0.21	0	0.2102	0	0.2102	0
0.2165	1		0.2165	2			0.2165	0	0.2164	0	0.2165	0	0.2164	0	0.2165	0	0.2165	0
0.2229	1		0.2229	0			0.2229	0	0.2228	0	0.2229	0	0.2228	0	0.2229	0	0.2229	0
0.2295	1		0.2295	1			0.2295	0	0.2293	0	0.2295	0	0.2293	0	0.2295	0	0.2295	0
0.2361	1		0.2361	0			0.2361	0	0.2359	0	0.2361	0	0.2359	0	0.2361	0	0.2361	0
0.2428	0		0.2428	0			0.2428	0	0.2426	0	0.2428	0	0.2426	0	0.2428	0	0.2428	0
0.2495	2		0.2495	1			0.2495	0	0.2493	0	0.2495	0	0.2493	0	0.2495	0	0.2495	0
0.2564	1		0.2564	0			0.2564	0	0.2562	0	0.2564	0	0.2562	1	0.2564	0	0.2564	0
0.2634	2		0.2634	0			0.2634	0	0.2632	0	0.2634	0	0.2632	1	0.2634	0	0.2634	1
0.2705	0		0.2705	2			0.2705	0	0.2703	0	0.2705	0	0.2703	1	0.2705	0	0.2705	0
0.2776	1		0.2776	3			0.2776	0	0.2774	0	0.2776	0	0.2774	1	0.2776	0	0.2776	0
0.2849	0		0.2849	4			0.2849	0	0.2847	0	0.2849	0	0.2847	0	0.2849	0	0.2849	0
0.2922	2		0.2922	2			0.2922	0	0.292	0	0.2922	0	0.292	0	0.2922	0	0.2922	0
0.2997	0		0.2997	3			0.2997	0	0.2995	0	0.2997	0	0.2995	3	0.2997	0	0.2997	0
0.3072	1		0.3072	0			0.3072	0	0.307	0	0.3072	0	0.307	1	0.3072	0	0.3072	0
0.3149	0		0.3149	0			0.3149	0	0.3146	0	0.3149	0	0.3146	2	0.3149	0	0.3149	0
0.3226	1		0.3226	1			0.3226	0	0.3223	0	0.3226	0	0.3223	0	0.3226	0	0.3226	0
0.3304	1		0.3304	1			0.3304	0	0.3301	0	0.3304	0	0.3301	1	0.3304	0	0.3304	0
0.3383	2		0.3383	0			0.3383	0	0.3381	0	0.3383	0	0.3381	1	0.3383	0	0.3383	0
0.3463	0		0.3463	0			0.3463	0	0.3461	0	0.3463	0	0.3461	0	0.3463	0	0.3463	0
0.3544	1		0.3544	1			0.3544	0	0.3541	0	0.3544	0	0.3541	1	0.3544	0	0.3544	0
0.3626	0		0.3626	0			0.3626	0	0.3623	0	0.3626	0	0.3623	0	0.3626	0	0.3626	0
0.3709	1		0.3709	1			0.3709	0	0.3706	0	0.3709	0	0.3706	0	0.3709	0	0.3709	0
0.3793	3		0.3793	0			0.3793	0	0.379	0	0.3793	0	0.379	1	0.3793	0	0.3793	0
0.3878	2		0.3878	0			0.3878	0	0.3875	0	0.3878	0	0.3875	0	0.3878	0	0.3878	0
0.3963	0		0.3963	1			0.3963	0	0.396	0	0.3963	0	0.396	0	0.3963	0	0.3963	0
0.405	0		0.405	0			0.405	0	0.4047	0	0.405	0	0.4047	1	0.405	0	0.405	0
0.4138	0		0.4138	0			0.4138	0	0.4134	0	0.4138	0	0.4134	0	0.4138	0	0.4138	0
0.4226	1		0.4226	0			0.4226	0	0.4223	0	0.4226	0	0.4223	0	0.4226	0	0.4226	0
0.4316	0		0.4316	1			0.4316	0	0.4312	0	0.4316	0	0.4312	4	0.4316	0	0.4316	0
0.4406	2		0.4406	1			0.4406	0	0.4402	0	0.4406	0	0.4402	0	0.4406	0	0.4406	0
0.4497	0		0.4497	1			0.4497	0	0.4494	0	0.4497	0	0.4494	0	0.4497	2	0.4497	0
0.459	2		0.459	3			0.459	0	0.4586	0	0.459	0	0.4586	0	0.459	0	0.459	0
0.4683	2		0.4683	0			0.4683	0	0.4679	0	0.4683	0	0.4679	1	0.4683	0	0.4683	0
0.4777	1		0.4777	0			0.4777	0	0.4773	0	0.4777	0	0.4773	1	0.4777	0	0.4777	0
0.4872	0		0.4872	2			0.4872	0	0.4868	0	0.4872	0	0.4868	1	0.4872	0	0.4872	0
0.4968	2		0.4968	0			0.4968	0	0.4964	0	0.4968	0	0.4964	0	0.4968	0	0.4968	0
0.5065	0		0.5065	1			0.5065	0	0.5061	0	0.5065	0	0.5061	2	0.5065	0	0.5065	0
0.5163	1		0.5163	2			0.5163	0	0.5159	0	0.5163	0	0.5159	0	0.5163	0	0.5163	0
0.5262	0		0.5262	1			0.5262	0	0.5257	0	0.5262	0	0.5257	1	0.5262	0	0.5262	0
0.5361	1		0.5361	0			0.5361	0	0.5357	0	0.5361	0	0.5357	0	0.5361	0	0.5361	0
0.5462	0		0.5462	0			0.5462	0	0.5458	0	0.5462	0	0.5458	0	0.5462	0	0.5462	0
0.5564	0		0.5564	0			0.5564	0	0.5559	0	0.5564	0	0.5559	1	0.5564	0	0.5564	0
0.5666	2		0.5666	0			0.5666	0	0.5662	0	0.5666	0	0.5662	2	0.5666	0	0.5666	0
0.577	1		0.577	2			0.577	0	0.5765	0	0.577	0	0.5765	0	0.577	0	0.577	0
0.5874	2		0.5874	0			0.5874	0	0.5869	0	0.5874	0	0.5869	0	0.5874	0	0.5874	0
0.5979	3		0.5979	1			0.5979	0	0.5975	0	0.5979	0	0.5975	0	0.5979	0	0.5979	0
0.6086	0		0.6086	1			0.6086	0	0.6081	0	0.6086	0	0.6081	0	0.6086	0	0.6086	0
0.6193	1		0.6193	1			0.6193	0	0.6188	0	0.6193	0	0.6188	0	0.6193	0	0.6193	0
0.6301	1		0.6301	0			0.6301	0	0.6296	0	0.6301	0	0.6296	1	0.6301	0	0.6301	0
0.641	1		0.641	0			0.641	0	0.6405	0	0.641	0	0.6405	0	0.641	0	0.641	0
0.652	3		0.652	0			0.652	0	0.6515	0	0.652	0	0.6515	0	0.652	0	0.652	0
0.6631	0		0.6631	2			0.6631	0	0.6626	0	0.6631	0	0.6626	1	0.6631	0	0.6631	0
0.6743	2		0.6743	0			0.6743	0	0.6738	0	0.6743	0	0.6738	0	0.6743	1	0.6743	0
0.6856	1		0.6856	0			0.6856	0	0.685	0	0.6856	0	0.685	1	0.6856	0	0.6856	0
0.697	0		0.697	1			0.697	0	0.6964	0	0.697	0	0.6964	1	0.697	0	0.697	0
0.7085	0		0.7085	3			0.7085	0	0.7079	0	0.7085	0	0.7079	1	0.7085	0	0.7085	0
0.72	0		0.72	2			0.72	0	0.7194	0	0.72	0	0.7194	1	0.72	0	0.72	0
0.7317	0		0.7317	0			0.7317	0	0.7311	0	0.7317	0	0.7311	0	0.7317	0	0.7317	0
0.7434	1		0.7434	3			0.7434	0	0.7428	0	0.7434	0	0.7428	1	0.7434	0	0.7434	0
0.7553	1		0.7553	1			0.7553	0	0.7547	0	0.7553	0	0.7547	0	0.7553	0	0.7553	0
0.7672	0		0.7672	0			0.7672	0	0.7666	0	0.7672	0	0.7666	1	0.7672	0	0.7672	0
0.7793	1		0.7793	1			0.7793	0	0.7786	0	0.7793	0	0.7786	2	0.7793	0	0.7793	0
0.7914	0		0.7914	0			0.7914	0	0.7907	0	0.7914	0	0.7907	0	0.7914	0	0.7914	0
0.8036	0		0.8036	1			0.8036	0	0.803	0	0.8036	0	0.803	0	0.8036	0	0.8036	0
0.8159	1		0.8159	1			0.8159	0	0.8153	0	0.8159	0	0.8153	0	0.8159	0	0.8159	0
0.8283	0		0.8283	0			0.8283	0	0.8277	0	0.8283	0	0.8277	0	0.8283	0	0.8283	0
0.8408	0		0.8408	0			0.8408	0	0.8402	0	0.8408	0	0.8402	0	0.8408	0	0.8408	0
0.8534	1		0.8534	1			0.8534	0	0.8527	0	0.8534	0	0.8527	0	0.8534	0	0.8534	0
0.8661	0		0.8661	0			0.8661	0	0.8654	0	0.8661	0	0.8654	0	0.8661	0	0.8661	0
0.8789	1		0.8789	0			0.8789	0	0.8782	0	0.8789	0	0.8782	1	0.8789	0	0.8789	0
0.8918	0		0.8918	1			0.8918	0	0.8911	0	0.8918	0	0.8911	1	0.8918	0	0.8918	0
0.9048	0		0.9048	0			0.9048	0	0.904	0	0.9048	0	0.904	2	0.9048	0	0.9048	0
0.9178	1		0.9178	2			0.9178	0	0.9171	0	0.9178	0	0.9171	0	0.9178	0	0.9178	0
0.931	2		0.931	2			0.931	0	0.9302	0	0.931	0	0.9302	0	0.931	0	0.931	0
0.9442	2		0.9442	1			0.9442	0	0.9435	0	0.9442	0	0.9435	0	0.9442	0	0.9442	0
0.9576	3		0.9576	2			0.9576	0	0.9568	0	0.9576	0	0.9568	2	0.9576	0	0.9576	0
0.971	0		0.971	1			0.971	0	0.9702	0	0.971	0	0.9702	0	0.971	0	0.971	0
0.9845	2		0.9845	1			0.9845	0	0.9837	0	0.9845	0	0.9837	0	0.9845	0	0.9845	0
0.9982	3		0.9982	1			0.9982	0	0.9974	0	0.9982	0	0.9974	1	0.9982	0	0.9982	0
1.0119	3		1.0119	3			1.0119	0	1.0111	0	1.0119	0	1.0111	0	1.0119	0	1.0119	0
1.0257	2		1.0257	0			1.0257	0	1.0249	0	1.0257	0	1.0249	1	1.0257	0	1.0257	0
1.0396	0		1.0396	2			1.0396	0	1.0388	0	1.0396	0	1.0388	1	1.0396	0	1.0396	0
1.0536	0		1.0536	0			1.0536	0	1.0528	0	1.0536	0	1.0528	0	1.0536	0	1.0536	0
1.0677	0		1.0677	1			1.0677	0	1.0668	0	1.0677	0	1.0668	0	1.0677	0	1.0677	0
1.0819	0		1.0819	0			1.0819	0	1.081	0	1.0819	0	1.081	0	1.0819	0	1.0819	0
1.0962	1		1.0962	9			1.0962	0	1.0953	0	1.0962	0	1.0953	0	1.0962	0	1.0962	0
1.1106	0		1.1106	7			1.1106	0	1.1097	0	1.1106	0	1.1097	1	1.1106	0	1.1106	0
1.125	2		1.125	2			1.125	0	1.1241	0	1.125	0	1.1241	0	1.125	0	1.125	0
1.1396	0		1.1396	5			1.1396	0	1.1387	0	1.1396	0	1.1387	0	1.1396	0	1.1396	0
1.1542	0		1.1542	6			1.1542	0	1.1533	0	1.1542	0	1.1533	2	1.1542	0	1.1542	0
1.169	1		1.169	7			1.169	0	1.1681	0	1.169	0	1.1681	1	1.169	0	1.169	0
1.1838	2		1.1838	9			1.1838	0	1.1829	0	1.1838	0	1.1829	1	1.1838	0	1.1838	0
1.1988	0		1.1988	9			1.1988	0	1.1978	0	1.1988	0	1.1978	3	1.1988	0	1.1988	0
1.2138	1		1.2138	13			1.2138	0	1.2128	0	1.2138	0	1.2128	0	1.2138	0	1.2138	0
1.2289	0		1.2289	15			1.2289	0	1.2279	0	1.2289	0	1.2279	0	1.2289	0	1.2289	0
1.2442	0		1.2442	11			1.2442	0	1.2431	0	1.2442	0	1.2431	0	1.2442	0	1.2442	0
1.2595	1		1.2595	11			1.2595	0	1.2584	0	1.2595	0	1.2584	1	1.2595	0	1.2595	0
1.2749	1		1.2749	10			1.2749	0	1.2738	0	1.2749	0	1.2738	0	1.2749	0	1.2749	0
1.2904	1		1.2904	4			1.2904	0	1.2893	0	1.2904	0	1.2893	1	1.2904	0	1.2904	0
1.306	1		1.306	2			1.306	0	1.3049	0	1.306	0	1.3049	0	1.306	0	1.306	0
1.3217	0		1.3217	7			1.3217	0	1.3206	0	1.3217	0	1.3206	1	1.3217	0	1.3217	0
1.3374	1		1.3374	1			1.3374	0	1.3364	0	1.3374	0	1.3364	1	1.3374	0	1.3374	0
1.3533	0		1.3533	3			1.3533	0	1.3522	0	1.3533	0	1.3522	1	1.3533	0	1.3533	0
1.3693	0		1.3693	0			1.3693	0	1.3682	0	1.3693	0	1.3682	0	1.3693	0	1.3693	0
1.3853	1		1.3853	4			1.3853	0	1.3842	0	1.3853	0	1.3842	0	1.3853	0	1.3853	0
1.4015	3		1.4015	1			1.4015	0	1.4004	0	1.4015	0	1.4004	0	1.4015	0	1.4015	0
1.4177	1		1.4177	2			1.4177	0	1.4166	0	1.4177	0	1.4166	1	1.4177	0	1.4177	0
1.4341	0		1.4341	0			1.4341	0	1.4329	0	1.4341	0	1.4329	1	1.4341	0	1.4341	0
1.4505	1		1.4505	1			1.4505	0	1.4493	0	1.4505	0	1.4493	1	1.4505	0	1.4505	0
1.4671	0		1.4671	0			1.4671	0	1.4659	0	1.4671	0	1.4659	1	1.4671	0	1.4671	0
1.4837	1		1.4837	4			1.4837	0	1.4825	0	1.4837	0	1.4825	1	1.4837	0	1.4837	0
1.5004	2		1.5004	0			1.5004	0	1.4992	0	1.5004	0	1.4992	0	1.5004	0	1.5004	0
1.5172	3		1.5172	2			1.5172	0	1.516	0	1.5172	0	1.516	2	1.5172	0	1.5172	0
1.5341	1		1.5341	2			1.5341	0	1.5329	0	1.5341	0	1.5329	1	1.5341	0	1.5341	0
1.5511	1		1.5511	0			1.5511	0	1.5499	0	1.5511	0	1.5499	4	1.5511	0	1.5511	0
1.5682	1		1.5682	0			1.5682	0	1.5669	0	1.5682	0	1.5669	0	1.5682	0	1.5682	0
1.5854	1		1.5854	0			1.5854	0	1.5841	0	1.5854	0	1.5841	0	1.5854	0	1.5854	0
1.6027	0		1.6027	1			1.6027	0	1.6014	0	1.6027	0	1.6014	0	1.6027	0	1.6027	0
1.62	0		1.62	1			1.62	0	1.6187	0	1.62	0	1.6187	1	1.62	0	1.62	0
1.6375	3		1.6375	1			1.6375	0	1.6362	0	1.6375	0	1.6362	0	1.6375	0	1.6375	0
1.6551	0		1.6551	4			1.6551	0	1.6537	0	1.6551	0	1.6537	0	1.6551	0	1.6551	0
1.6727	0		1.6727	0			1.6727	0	1.6714	0	1.6727	0	1.6714	0	1.6727	0	1.6727	0
1.6905	1		1.6905	0			1.6905	0	1.6891	0	1.6905	0	1.6891	0	1.6905	0	1.6905	0
1.7083	2		1.7083	2			1.7083	0	1.7069	0	1.7083	0	1.7069	1	1.7083	0	1.7083	0
1.7262	0		1.7262	3			1.7262	0	1.7248	0	1.7262	0	1.7248	0	1.7262	0	1.7262	0
1.7443	3		1.7443	3			1.7443	0	1.7429	0	1.7443	0	1.7429	1	1.7443	0	1.7443	0
1.7624	2		1.7624	1			1.7624	0	1.761	0	1.7624	0	1.761	1	1.7624	0	1.7624	0
1.7806	0		1.7806	0			1.7806	0	1.7792	0	1.7806	0	1.7792	0	1.7806	0	1.7806	0
1.7989	1		1.7989	1			1.7989	0	1.7975	0	1.7989	0	1.7975	0	1.7989	0	1.7989	0
1.8173	0		1.8173	1			1.8173	0	1.8159	0	1.8173	0	1.8159	0	1.8173	0	1.8173	0
1.8358	0		1.8358	0			1.8358	0	1.8343	0	1.8358	0	1.8343	0	1.8358	0	1.8358	0
1.8544	0		1.8544	1			1.8544	0	1.8529	0	1.8544	0	1.8529	0	1.8544	0	1.8544	0
1.8731	1		1.8731	1			1.8731	0	1.8716	0	1.8731	0	1.8716	1	1.8731	0	1.8731	0
1.8919	1		1.8919	0			1.8919	0	1.8903	0	1.8919	0	1.8903	0	1.8919	0	1.8919	0
1.9107	0		1.9107	0			1.9107	0	1.9092	0	1.9107	0	1.9092	1	1.9107	0	1.9107	0
1.9297	2		1.9297	0			1.9297	0	1.9281	0	1.9297	0	1.9281	0	1.9297	0	1.9297	0
1.9488	1		1.9488	1			1.9488	0	1.9472	0	1.9488	0	1.9472	1	1.9488	0	1.9488	0
1.9679	0		1.9679	3			1.9679	0	1.9663	0	1.9679	0	1.9663	0	1.9679	0	1.9679	0
1.9872	0		1.9872	2			1.9872	0	1.9856	0	1.9872	0	1.9856	1	1.9872	0	1.9872	0
2.0065	2		2.0065	0			2.0065	0	2.0049	0	2.0065	0	2.0049	1	2.0065	0	2.0065	0
2.0259	1		2.0259	1			2.0259	0	2.0243	0	2.0259	0	2.0243	2	2.0259	0	2.0259	0
2.0455	0		2.0455	0			2.0455	0	2.0438	0	2.0455	0	2.0438	0	2.0455	0	2.0455	0
2.0651	1		2.0651	0			2.0651	0	2.0634	0	2.0651	0	2.0634	0	2.0651	0	2.0651	0
2.0848	0		2.0848	1			2.0848	0	2.0831	0	2.0848	0	2.0831	0	2.0848	1	2.0848	0
2.1046	0		2.1046	0			2.1046	0	2.1029	0	2.1046	0	2.1029	1	2.1046	0	2.1046	0
2.1245	2		2.1245	1			2.1245	0	2.1228	0	2.1245	0	2.1228	1	2.1245	0	2.1245	0
2.1445	2		2.1445	2			2.1445	0	2.1428	0	2.1445	0	2.1428	1	2.1445	0	2.1445	0
2.1646	0		2.1646	0			2.1646	0	2.1628	0	2.1646	0	2.1628	1	2.1646	0	2.1646	0
2.1848	1		2.1848	0			2.1848	0	2.183	0	2.1848	0	2.183	2	2.1848	0	2.1848	0
2.2051	2		2.2051	0			2.2051	0	2.2033	0	2.2051	0	2.2033	2	2.2051	0	2.2051	0
2.2254	0		2.2254	1			2.2254	0	2.2236	0	2.2254	0	2.2236	2	2.2254	0	2.2254	0
2.2459	2		2.2459	0			2.2459	0	2.2441	0	2.2459	0	2.2441	0	2.2459	0	2.2459	0
2.2664	1		2.2664	0			2.2664	0	2.2646	0	2.2664	0	2.2646	2	2.2664	0	2.2664	0
2.2871	1		2.2871	1			2.2871	0	2.2852	0	2.2871	0	2.2852	1	2.2871	0	2.2871	0
2.3078	0		2.3078	1			2.3078	0	2.306	0	2.3078	0	2.306	0	2.3078	0	2.3078	0
2.3287	0		2.3287	1			2.3287	0	2.3268	0	2.3287	0	2.3268	2	2.3287	0	2.3287	0
2.3496	2		2.3496	0			2.3496	0	2.3477	0	2.3496	0	2.3477	0	2.3496	0	2.3496	0
2.3706	1		2.3706	1			2.3706	0	2.3687	0	2.3706	0	2.3687	0	2.3706	0	2.3706	0
2.3918	2		2.3918	0			2.3918	0	2.3898	0	2.3918	0	2.3898	1	2.3918	0	2.3918	0
2.413	1		2.413	0			2.413	0	2.411	0	2.413	0	2.411	0	2.413	0	2.413	0
2.4343	3		2.4343	1			2.4343	0	2.4323	0	2.4343	0	2.4323	1	2.4343	0	2.4343	0
2.4557	3		2.4557	0			2.4557	0	2.4537	0	2.4557	0	2.4537	0	2.4557	0	2.4557	0
2.4772	1		2.4772	0			2.4772	0	2.4752	0	2.4772	0	2.4752	2	2.4772	0	2.4772	1
2.4988	2		2.4988	1			2.4988	0	2.4967	0	2.4988	0	2.4967	3	2.4988	0	2.4988	0
2.5204	0		2.5204	1			2.5204	0	2.5184	0	2.5204	0	2.5184	1	2.5204	0	2.5204	0
2.5422	0		2.5422	0			2.5422	0	2.5402	0	2.5422	0	2.5402	0	2.5422	0	2.5422	0
2.5641	1		2.5641	0			2.5641	0	2.562	0	2.5641	0	2.562	0	2.5641	0	2.5641	0
2.586	0		2.586	1			2.586	0	2.5839	0	2.586	0	2.5839	0	2.586	0	2.586	0
2.6081	1		2.6081	0			2.6081	0	2.606	0	2.6081	0	2.606	1	2.6081	0	2.6081	0
2.6302	0		2.6302	0			2.6302	0	2.6281	0	2.6302	0	2.6281	1	2.6302	0	2.6302	0
2.6525	1		2.6525	1			2.6525	0	2.6503	0	2.6525	0	2.6503	0	2.6525	0	2.6525	0
2.6748	0		2.6748	3			2.6748	0	2.6727	0	2.6748	0	2.6727	0	2.6748	0	2.6748	0
2.6973	0		2.6973	0			2.6973	0	2.6951	0	2.6973	0	2.6951	0	2.6973	0	2.6973	0
2.7198	1		2.7198	2			2.7198	0	2.7176	0	2.7198	0	2.7176	1	2.7198	0	2.7198	0
2.7424	2		2.7424	2			2.7424	0	2.7402	0	2.7424	0	2.7402	0	2.7424	0	2.7424	0
2.7651	3		2.7651	3			2.7651	0	2.7629	0	2.7651	0	2.7629	1	2.7651	0	2.7651	0
2.7879	3		2.7879	0			2.7879	0	2.7857	0	2.7879	0	2.7857	1	2.7879	0	2.7879	0
2.8108	2		2.8108	1			2.8108	0	2.8085	0	2.8108	0	2.8085	0	2.8108	0	2.8108	0
2.8338	1		2.8338	1			2.8338	0	2.8315	0	2.8338	0	2.8315	0	2.8338	0	2.8338	0
2.8569	0		2.8569	0			2.8569	0	2.8546	0	2.8569	0	2.8546	1	2.8569	0	2.8569	0
2.8801	0		2.8801	2			2.8801	0	2.8777	0	2.8801	0	2.8777	0	2.8801	0	2.8801	0
2.9033	0		2.9033	0			2.9033	0	2.901	0	2.9033	0	2.901	0	2.9033	0	2.9033	0
2.9267	1		2.9267	1			2.9267	0	2.9243	0	2.9267	0	2.9243	0	2.9267	0	2.9267	0
2.9502	1		2.9502	2			2.9502	0	2.9478	0	2.9502	0	2.9478	1	2.9502	0	2.9502	0
2.9737	0		2.9737	0			2.9737	0	2.9713	0	2.9737	0	2.9713	0	2.9737	0	2.9737	0
2.9974	2		2.9974	0			2.9974	0	2.9949	0	2.9974	0	2.9949	0	2.9974	0	2.9974	0
3.0211	1		3.0211	0			3.0211	0	3.0187	0	3.0211	0	3.0187	1	3.0211	0	3.0211	0
3.045	0		3.045	1			3.045	0	3.0425	0	3.045	0	3.0425	1	3.045	0	3.045	0
3.0689	1		3.0689	0			3.0689	0	3.0664	0	3.0689	0	3.0664	2	3.0689	0	3.0689	0
3.0929	1		3.0929	2			3.0929	0	3.0904	0	3.0929	1	3.0904	2	3.0929	0	3.0929	0
3.117	0		3.117	1			3.117	0	3.1145	0	3.117	0	3.1145	0	3.117	0	3.117	0
3.1412	0		3.1412	0			3.1412	0	3.1387	0	3.1412	0	3.1387	0	3.1412	0	3.1412	0
3.1655	1		3.1655	2			3.1655	0	3.163	0	3.1655	0	3.163	1	3.1655	0	3.1655	0
3.1899	0		3.1899	2			3.1899	0	3.1873	0	3.1899	0	3.1873	0	3.1899	0	3.1899	0
3.2144	1		3.2144	1			3.2144	0	3.2118	0	3.2144	0	3.2118	1	3.2144	0	3.2144	0
3.239	1		3.239	1			3.239	0	3.2364	0	3.239	0	3.2364	2	3.239	0	3.239	0
3.2637	0		3.2637	0			3.2637	0	3.261	0	3.2637	0	3.261	1	3.2637	0	3.2637	0
3.2885	4		3.2885	0			3.2885	0	3.2858	0	3.2885	0	3.2858	0	3.2885	0	3.2885	0
3.3133	0		3.3133	1			3.3133	0	3.3106	0	3.3133	0	3.3106	1	3.3133	0	3.3133	0
3.3383	2		3.3383	1			3.3383	0	3.3356	0	3.3383	0	3.3356	2	3.3383	0	3.3383	0
3.3633	3		3.3633	2			3.3633	0	3.3606	0	3.3633	0	3.3606	1	3.3633	0	3.3633	0
3.3885	0		3.3885	1			3.3885	0	3.3857	0	3.3885	0	3.3857	2	3.3885	0	3.3885	0
3.4137	0		3.4137	0			3.4137	0	3.4109	0	3.4137	0	3.4109	0	3.4137	0	3.4137	0
3.4391	1		3.4391	0			3.4391	0	3.4363	0	3.4391	0	3.4363	1	3.4391	0	3.4391	0
3.4645	3		3.4645	0			3.4645	0	3.4617	0	3.4645	0	3.4617	0	3.4645	0	3.4645	0
3.49	1		3.49	0			3.49	0	3.4872	0	3.49	0	3.4872	0	3.49	0	3.49	0
3.5156	2		3.5156	1			3.5156	0	3.5128	0	3.5156	0	3.5128	0	3.5156	0	3.5156	0
3.5413	1		3.5413	0			3.5413	0	3.5385	1	3.5413	0	3.5385	0	3.5413	0	3.5413	0
3.5671	0		3.5671	0			3.5671	0	3.5642	0	3.5671	0	3.5642	1	3.5671	0	3.5671	0
3.593	3		3.593	1			3.593	0	3.5901	0	3.593	0	3.5901	1	3.593	0	3.593	0
3.619	0		3.619	0			3.619	0	3.6161	0	3.619	0	3.6161	1	3.619	0	3.619	0
3.6451	3		3.6451	0			3.6451	0	3.6421	0	3.6451	0	3.6421	0	3.6451	0	3.6451	0
3.6713	0		3.6713	1			3.6713	0	3.6683	0	3.6713	0	3.6683	1	3.6713	0	3.6713	0
3.6975	2		3.6975	0			3.6975	0	3.6945	0	3.6975	0	3.6945	0	3.6975	0	3.6975	0
3.7239	1		3.7239	0			3.7239	0	3.7209	0	3.7239	0	3.7209	0	3.7239	0	3.7239	0
3.7504	0		3.7504	2			3.7504	0	3.7473	0	3.7504	0	3.7473	0	3.7504	0	3.7504	0
3.7769	2		3.7769	0			3.7769	0	3.7738	0	3.7769	0	3.7738	1	3.7769	0	3.7769	0
3.8036	2		3.8036	1			3.8036	0	3.8005	0	3.8036	0	3.8005	3	3.8036	0	3.8036	0
3.8303	1		3.8303	0			3.8303	0	3.8272	0	3.8303	0	3.8272	1	3.8303	0	3.8303	0
3.8571	0		3.8571	2			3.8571	0	3.854	0	3.8571	0	3.854	0	3.8571	0	3.8571	0
3.8841	3		3.8841	1			3.8841	0	3.8809	0	3.8841	0	3.8809	2	3.8841	0	3.8841	0
3.9111	0		3.9111	1			3.9111	0	3.9079	0	3.9111	0	3.9079	1	3.9111	0	3.9111	0
3.9382	0		3.9382	1			3.9382	0	3.935	0	3.9382	0	3.935	0	3.9382	0	3.9382	0
3.9654	1		3.9654	1			3.9654	0	3.9622	0	3.9654	0	3.9622	1	3.9654	0	3.9654	0
3.9927	0		3.9927	2			3.9927	0	3.9895	0	3.9927	0	3.9895	1	3.9927	0	3.9927	0
4.0201	2		4.0201	1			4.0201	0	4.0168	0	4.0201	0	4.0168	2	4.0201	0	4.0201	0
4.0476	1		4.0476	3			4.0476	0	4.0443	0	4.0476	0	4.0443	1	4.0476	0	4.0476	0
4.0752	2		4.0752	0			4.0752	0	4.0718	0	4.0752	0	4.0718	1	4.0752	1	4.0752	0
4.1028	0		4.1028	1			4.1028	0	4.0995	0	4.1028	0	4.0995	0	4.1028	0	4.1028	0
4.1306	1		4.1306	1			4.1306	0	4.1272	0	4.1306	0	4.1272	0	4.1306	0	4.1306	0
4.1585	0		4.1585	0			4.1585	0	4.1551	0	4.1585	0	4.1551	1	4.1585	0	4.1585	0
4.1864	1		4.1864	2			4.1864	0	4.183	0	4.1864	0	4.183	0	4.1864	0	4.1864	0
4.2145	0		4.2145	1			4.2145	0	4.211	0	4.2145	0	4.211	1	4.2145	0	4.2145	0
4.2426	1		4.2426	2			4.2426	0	4.2392	0	4.2426	0	4.2392	0	4.2426	0	4.2426	0
4.2708	4		4.2708	0			4.2708	0	4.2674	0	4.2708	0	4.2674	1	4.2708	0	4.2708	0
4.2992	0		4.2992	1			4.2992	0	4.2957	0	4.2992	0	4.2957	1	4.2992	0	4.2992	0
4.3276	0		4.3276	0			4.3276	0	4.3241	0	4.3276	0	4.3241	2	4.3276	0	4.3276	0
4.3561	2		4.3561	0			4.3561	0	4.3526	0	4.3561	0	4.3526	1	4.3561	0	4.3561	0
4.3847	0		4.3847	1			4.3847	0	4.3812	0	4.3847	0	4.3812	1	4.3847	0	4.3847	0
4.4134	1		4.4134	1			4.4134	0	4.4099	0	4.4134	0	4.4099	0	4.4134	0	4.4134	0
4.4422	1		4.4422	2			4.4422	0	4.4386	0	4.4422	0	4.4386	0	4.4422	1	4.4422	0
4.4711	2		4.4711	1			4.4711	0	4.4675	0	4.4711	0	4.4675	1	4.4711	0	4.4711	0
4.5001	2		4.5001	1			4.5001	0	4.4965	0	4.5001	0	4.4965	0	4.5001	0	4.5001	0
4.5292	1		4.5292	0			4.5292	0	4.5255	0	4.5292	0	4.5255	1	4.5292	0	4.5292	0
4.5584	0		4.5584	1			4.5584	0	4.5547	0	4.5584	0	4.5547	0	4.5584	0	4.5584	0
4.5876	0		4.5876	1			4.5876	0	4.5839	0	4.5876	0	4.5839	0	4.5876	0	4.5876	0
4.617	0		4.617	1			4.617	0	4.6133	0	4.617	0	4.6133	0	4.617	0	4.617	0
4.6465	0		4.6465	1			4.6465	0	4.6427	0	4.6465	0	4.6427	3	4.6465	0	4.6465	0
4.676	0		4.676	2			4.676	0	4.6722	0	4.676	0	4.6722	0	4.676	0	4.676	0
4.7056	0		4.7056	1			4.7056	0	4.7018	0	4.7056	0	4.7018	0	4.7056	0	4.7056	0
4.7354	1		4.7354	2			4.7354	0	4.7315	0	4.7354	0	4.7315	0	4.7354	0	4.7354	0
4.7652	0		4.7652	1			4.7652	0	4.7613	0	4.7652	0	4.7613	0	4.7652	0	4.7652	0
4.7951	0		4.7951	3			4.7951	0	4.7912	0	4.7951	0	4.7912	1	4.7951	0	4.7951	0
4.8251	0		4.8251	0			4.8251	0	4.8212	0	4.8251	0	4.8212	1	4.8251	0	4.8251	0
4.8553	1		4.8553	2			4.8553	0	4.8513	0	4.8553	0	4.8513	0	4.8553	0	4.8553	0
4.8855	1		4.8855	0			4.8855	0	4.8815	0	4.8855	0	4.8815	0	4.8855	0	4.8855	0
4.9158	0		4.9158	1			4.9158	0	4.9118	0	4.9158	0	4.9118	2	4.9158	0	4.9158	0
4.9461	0		4.9461	0			4.9461	0	4.9421	0	4.9461	0	4.9421	0	4.9461	0	4.9461	0
4.9766	0		4.9766	1			4.9766	0	4.9726	0	4.9766	0	4.9726	0	4.9766	0	4.9766	0
5.0072	0		5.0072	1			5.0072	0	5.0031	0	5.0072	0	5.0031	0	5.0072	0	5.0072	0
5.0379	0		5.0379	1			5.0379	0	5.0338	0	5.0379	0	5.0338	0	5.0379	0	5.0379	0
5.0686	1		5.0686	0			5.0686	0	5.0645	0	5.0686	0	5.0645	1	5.0686	0	5.0686	0
5.0995	0		5.0995	4			5.0995	0	5.0954	0	5.0995	0	5.0954	1	5.0995	0	5.0995	0
5.1305	0		5.1305	0			5.1305	0	5.1263	0	5.1305	0	5.1263	0	5.1305	0	5.1305	0
5.1615	0		5.1615	1			5.1615	0	5.1573	0	5.1615	0	5.1573	1	5.1615	0	5.1615	0
5.1926	3		5.1926	3			5.1926	0	5.1884	0	5.1926	0	5.1884	1	5.1926	0	5.1926	0
5.2239	1		5.2239	1			5.2239	0	5.2196	0	5.2239	0	5.2196	0	5.2239	0	5.2239	0
5.2552	1		5.2552	1			5.2552	0	5.2509	0	5.2552	0	5.2509	0	5.2552	0	5.2552	0
5.2866	1		5.2866	2			5.2866	0	5.2823	0	5.2866	0	5.2823	0	5.2866	0	5.2866	0
5.3181	0		5.3181	3			5.3181	0	5.3138	0	5.3181	0	5.3138	0	5.3181	0	5.3181	0
5.3498	1		5.3498	0			5.3498	0	5.3454	0	5.3498	0	5.3454	1	5.3498	0	5.3498	0
5.3815	0		5.3815	3			5.3815	0	5.3771	0	5.3815	0	5.3771	2	5.3815	0	5.3815	0
5.4133	0		5.4133	0			5.4133	0	5.4089	0	5.4133	0	5.4089	1	5.4133	0	5.4133	0
5.4451	1		5.4451	1			5.4451	0	5.4407	0	5.4451	0	5.4407	1	5.4451	0	5.4451	0
5.4771	1		5.4771	3			5.4771	0	5.4727	0	5.4771	0	5.4727	1	5.4771	0	5.4771	0
5.5092	3		5.5092	0			5.5092	0	5.5047	0	5.5092	1	5.5047	0	5.5092	0	5.5092	0
5.5414	1		5.5414	0			5.5414	0	5.5369	0	5.5414	0	5.5369	2	5.5414	0	5.5414	0
5.5736	1		5.5736	0			5.5736	0	5.5691	0	5.5736	0	5.5691	1	5.5736	0	5.5736	0
5.606	1		5.606	0			5.606	0	5.6014	0	5.606	0	5.6014	0	5.606	0	5.606	0
5.6384	2		5.6384	1			5.6384	0	5.6339	0	5.6384	0	5.6339	0	5.6384	0	5.6384	0
5.671	0		5.671	0			5.671	0	5.6664	0	5.671	0	5.6664	0	5.671	0	5.671	0
5.7036	1		5.7036	0			5.7036	0	5.699	0	5.7036	0	5.699	1	5.7036	0	5.7036	0
5.7364	2		5.7364	0			5.7364	0	5.7317	0	5.7364	0	5.7317	1	5.7364	0	5.7364	0
5.7692	2		5.7692	1			5.7692	0	5.7645	1	5.7692	0	5.7645	0	5.7692	0	5.7692	0
5.8021	1		5.8021	0			5.8021	0	5.7974	0	5.8021	0	5.7974	0	5.8021	0	5.8021	0
5.8351	0		5.8351	1			5.8351	0	5.8304	0	5.8351	0	5.8304	1	5.8351	0	5.8351	0
5.8682	1		5.8682	0			5.8682	0	5.8635	0	5.8682	0	5.8635	1	5.8682	0	5.8682	0
5.9014	2		5.9014	0			5.9014	0	5.8966	0	5.9014	0	5.8966	1	5.9014	0	5.9014	1
5.9347	1		5.9347	0			5.9347	0	5.9299	0	5.9347	0	5.9299	1	5.9347	0	5.9347	0
5.9681	0		5.9681	2			5.9681	0	5.9633	0	5.9681	0	5.9633	1	5.9681	0	5.9681	0
6.0016	0		6.0016	0			6.0016	0	5.9967	0	6.0016	0	5.9967	0	6.0016	0	6.0016	0
6.0352	6		6.0352	0			6.0352	0	6.0303	0	6.0352	0	6.0303	0	6.0352	0	6.0352	0
6.0688	3		6.0688	0			6.0688	0	6.0639	0	6.0688	0	6.0639	0	6.0688	0	6.0688	0
6.1026	1		6.1026	1			6.1026	0	6.0976	0	6.1026	0	6.0976	0	6.1026	0	6.1026	0
6.1365	0		6.1365	0			6.1365	0	6.1315	0	6.1365	0	6.1315	0	6.1365	0	6.1365	0
6.1704	0		6.1704	1			6.1704	0	6.1654	0	6.1704	0	6.1654	0	6.1704	0	6.1704	0
6.2044	0		6.2044	1			6.2044	0	6.1994	1	6.2044	0	6.1994	0	6.2044	0	6.2044	0
6.2386	1		6.2386	1			6.2386	0	6.2335	0	6.2386	0	6.2335	1	6.2386	0	6.2386	0
6.2728	0		6.2728	2			6.2728	0	6.2677	0	6.2728	0	6.2677	1	6.2728	0	6.2728	0
6.3071	0		6.3071	3			6.3071	0	6.302	0	6.3071	0	6.302	0	6.3071	0	6.3071	0
6.3416	1		6.3416	1			6.3416	0	6.3364	0	6.3416	0	6.3364	3	6.3416	0	6.3416	0
6.3761	1		6.3761	1			6.3761	0	6.3709	0	6.3761	0	6.3709	0	6.3761	0	6.3761	0
6.4107	1		6.4107	1			6.4107	0	6.4055	0	6.4107	0	6.4055	1	6.4107	0	6.4107	0
6.4454	1		6.4454	1			6.4454	0	6.4401	0	6.4454	0	6.4401	1	6.4454	0	6.4454	0
6.4802	0		6.4802	1			6.4802	0	6.4749	0	6.4802	0	6.4749	0	6.4802	0	6.4802	0
6.5151	0		6.5151	0			6.5151	0	6.5098	0	6.5151	1	6.5098	1	6.5151	0	6.5151	0
6.55	0		6.55	1			6.55	0	6.5447	0	6.55	0	6.5447	1	6.55	0	6.55	0
6.5851	1		6.5851	0			6.5851	0	6.5798	0	6.5851	0	6.5798	1	6.5851	0	6.5851	0
6.6203	1		6.6203	1			6.6203	0	6.6149	0	6.6203	0	6.6149	1	6.6203	0	6.6203	0
6.6555	1		6.6555	0			6.6555	0	6.6501	0	6.6555	0	6.6501	0	6.6555	0	6.6555	0
6.6909	1		6.6909	2			6.6909	0	6.6855	0	6.6909	0	6.6855	2	6.6909	0	6.6909	0
6.7263	1		6.7263	0			6.7263	0	6.7209	0	6.7263	0	6.7209	1	6.7263	0	6.7263	0
6.7619	0		6.7619	1			6.7619	0	6.7564	0	6.7619	0	6.7564	0	6.7619	0	6.7619	0
6.7975	2		6.7975	0			6.7975	0	6.792	0	6.7975	0	6.792	1	6.7975	0	6.7975	0
6.8332	4		6.8332	0			6.8332	0	6.8277	0	6.8332	0	6.8277	0	6.8332	0	6.8332	0
6.8691	0		6.8691	0			6.8691	0	6.8635	0	6.8691	0	6.8635	0	6.8691	0	6.8691	0
6.905	1		6.905	0			6.905	0	6.8994	0	6.905	0	6.8994	0	6.905	0	6.905	0
6.941	0		6.941	1			6.941	0	6.9354	0	6.941	0	6.9354	2	6.941	0	6.941	0
6.9771	0		6.9771	1			6.9771	0	6.9714	0	6.9771	0	6.9714	1	6.9771	0	6.9771	0
7.0133	1		7.0133	1			7.0133	0	7.0076	0	7.0133	0	7.0076	0	7.0133	0	7.0133	0
7.0496	0		7.0496	1			7.0496	0	7.0439	0	7.0496	0	7.0439	0	7.0496	0	7.0496	0
7.086	2		7.086	1			7.086	0	7.0802	0	7.086	0	7.0802	0	7.086	0	7.086	0
7.1225	3		7.1225	0			7.1225	0	7.1167	0	7.1225	0	7.1167	0	7.1225	0	7.1225	0
7.159	0		7.159	0			7.159	0	7.1532	0	7.159	0	7.1532	0	7.159	0	7.159	0
7.1957	1		7.1957	1			7.1957	0	7.1899	0	7.1957	0	7.1899	0	7.1957	0	7.1957	0
7.2324	0		7.2324	0			7.2324	0	7.2266	0	7.2324	0	7.2266	1	7.2324	0	7.2324	0
7.2693	0		7.2693	1			7.2693	0	7.2634	0	7.2693	0	7.2634	1	7.2693	0	7.2693	0
7.3062	2		7.3062	0			7.3062	0	7.3003	0	7.3062	0	7.3003	0	7.3062	0	7.3062	0
7.3433	1		7.3433	1			7.3433	0	7.3373	0	7.3433	0	7.3373	0	7.3433	0	7.3433	0
7.3804	0		7.3804	1			7.3804	0	7.3744	0	7.3804	0	7.3744	0	7.3804	0	7.3804	0
7.4177	1		7.4177	0			7.4177	0	7.4116	0	7.4177	0	7.4116	1	7.4177	0	7.4177	0
7.455	1		7.455	0			7.455	0	7.4489	0	7.455	0	7.4489	1	7.455	0	7.455	0
7.4924	1		7.4924	2			7.4924	0	7.4863	0	7.4924	0	7.4863	2	7.4924	0	7.4924	0
7.5299	0		7.5299	0			7.5299	0	7.5238	0	7.5299	0	7.5238	2	7.5299	0	7.5299	0
7.5675	0		7.5675	2			7.5675	0	7.5614	0	7.5675	0	7.5614	0	7.5675	0	7.5675	0
7.6052	0		7.6052	2			7.6052	0	7.599	0	7.6052	0	7.599	3	7.6052	0	7.6052	0
7.643	1		7.643	1			7.643	0	7.6368	0	7.643	0	7.6368	0	7.643	0	7.643	0
7.6809	1		7.6809	2			7.6809	0	7.6746	0	7.6809	0	7.6746	0	7.6809	0	7.6809	0
7.7188	1		7.7188	1			7.7188	0	7.7126	0	7.7188	0	7.7126	0	7.7188	0	7.7188	0
7.7569	2		7.7569	0			7.7569	0	7.7506	0	7.7569	0	7.7506	1	7.7569	0	7.7569	0
7.7951	0		7.7951	1			7.7951	0	7.7888	0	7.7951	0	7.7888	0	7.7951	0	7.7951	0
7.8333	0		7.8333	0			7.8333	0	7.827	0	7.8333	0	7.827	0	7.8333	0	7.8333	0
7.8717	0		7.8717	1			7.8717	0	7.8653	0	7.8717	0	7.8653	1	7.8717	0	7.8717	0
7.9101	0		7.9101	2			7.9101	0	7.9037	0	7.9101	0	7.9037	1	7.9101	0	7.9101	0
7.9487	0		7.9487	0			7.9487	0	7.9422	0	7.9487	0	7.9422	0	7.9487	0	7.9487	0
7.9873	0		7.9873	0			7.9873	0	7.9808	0	7.9873	0	7.9808	1	7.9873	0	7.9873	0
8.026	2		8.026	3			8.026	0	8.0195	0	8.026	0	8.0195	1	8.026	0	8.026	0
8.0649	0		8.0649	1			8.0649	0	8.0583	0	8.0649	0	8.0583	0	8.0649	0	8.0649	0
8.1038	0		8.1038	0			8.1038	0	8.0972	0	8.1038	0	8.0972	3	8.1038	0	8.1038	0
8.1428	0		8.1428	1			8.1428	0	8.1362	0	8.1428	0	8.1362	0	8.1428	0	8.1428	0
8.1819	0		8.1819	0			8.1819	0	8.1752	0	8.1819	0	8.1752	0	8.1819	0	8.1819	0
8.2211	1		8.2211	0			8.2211	0	8.2144	0	8.2211	0	8.2144	0	8.2211	0	8.2211	0
8.2604	0		8.2604	3			8.2604	0	8.2537	0	8.2604	0	8.2537	1	8.2604	0	8.2604	0
8.2997	1		8.2997	0			8.2997	0	8.293	0	8.2997	0	8.293	1	8.2997	0	8.2997	0
8.3392	1		8.3392	1			8.3392	0	8.3324	0	8.3392	0	8.3324	0	8.3392	0	8.3392	0
8.3788	0		8.3788	1			8.3788	0	8.372	0	8.3788	0	8.372	0	8.3788	0	8.3788	0
8.4184	1		8.4184	1			8.4184	0	8.4116	0	8.4184	0	8.4116	1	8.4184	0	8.4184	1
8.4582	0		8.4582	2			8.4582	0	8.4513	0	8.4582	0	8.4513	0	8.4582	0	8.4582	0
8.4981	0		8.4981	0			8.4981	0	8.4912	0	8.4981	0	8.4912	2	8.4981	0	8.4981	0
8.538	0		8.538	1			8.538	0	8.5311	0	8.538	0	8.5311	0	8.538	0	8.538	0
8.578	1		8.578	0			8.578	0	8.5711	0	8.578	0	8.5711	0	8.578	0	8.578	0
8.6182	0		8.6182	0			8.6182	0	8.6112	0	8.6182	0	8.6112	1	8.6182	0	8.6182	0
8.6584	0		8.6584	1			8.6584	0	8.6514	0	8.6584	0	8.6514	0	8.6584	0	8.6584	0
8.6987	3		8.6987	0			8.6987	0	8.6917	0	8.6987	0	8.6917	0	8.6987	0	8.6987	0
8.7391	2		8.7391	4			8.7391	0	8.732	0	8.7391	0	8.732	1	8.7391	0	8.7391	0
8.7796	1		8.7796	0			8.7796	0	8.7725	0	8.7796	0	8.7725	0	8.7796	0	8.7796	0
8.8202	0		8.8202	1			8.8202	0	8.8131	0	8.8202	0	8.8131	1	8.8202	0	8.8202	0
8.8609	0		8.8609	1			8.8609	0	8.8537	0	8.8609	0	8.8537	1	8.8609	0	8.8609	0
8.9017	1		8.9017	3			8.9017	0	8.8945	0	8.9017	0	8.8945	1	8.9017	0	8.9017	0
8.9426	1		8.9426	0			8.9426	0	8.9353	0	8.9426	0	8.9353	1	8.9426	0	8.9426	0
8.9836	0		8.9836	1			8.9836	0	8.9763	0	8.9836	0	8.9763	0	8.9836	0	8.9836	0
9.0246	0		9.0246	0			9.0246	0	9.0173	0	9.0246	0	9.0173	0	9.0246	0	9.0246	0
9.0658	0		9.0658	0			9.0658	0	9.0584	0	9.0658	0	9.0584	0	9.0658	0	9.0658	0
9.107	1		9.107	2			9.107	0	9.0997	0	9.107	0	9.0997	0	9.107	0	9.107	0
9.1484	2		9.1484	1			9.1484	0	9.141	0	9.1484	0	9.141	0	9.1484	0	9.1484	0
9.1898	0		9.1898	2			9.1898	0	9.1824	0	9.1898	0	9.1824	1	9.1898	0	9.1898	0
9.2314	1		9.2314	0			9.2314	0	9.2239	0	9.2314	0	9.2239	0	9.2314	0	9.2314	0
9.273	0		9.273	0			9.273	0	9.2655	0	9.273	0	9.2655	2	9.273	0	9.273	0
9.3147	0		9.3147	1			9.3147	0	9.3072	0	9.3147	0	9.3072	0	9.3147	0	9.3147	0
9.3565	1		9.3565	0			9.3565	0	9.3489	0	9.3565	0	9.3489	0	9.3565	0	9.3565	0
9.3985	1		9.3985	0			9.3985	0	9.3908	0	9.3985	0	9.3908	0	9.3985	0	9.3985	0
9.4405	0		9.4405	1			9.4405	0	9.4328	0	9.4405	0	9.4328	3	9.4405	0	9.4405	0
9.4826	2		9.4826	1			9.4826	0	9.4749	0	9.4826	0	9.4749	0	9.4826	0	9.4826	0
9.5247	0		9.5247	1			9.5247	0	9.517	0	9.5247	0	9.517	0	9.5247	0	9.5247	0
9.567	1		9.567	1			9.567	0	9.5593	0	9.567	0	9.5593	0	9.567	0	9.567	0
9.6094	1		9.6094	1			9.6094	0	9.6016	0	9.6094	0	9.6016	0	9.6094	0	9.6094	0
9.6519	0		9.6519	0			9.6519	0	9.644	0	9.6519	0	9.644	1	9.6519	0	9.6519	1
9.6944	1		9.6944	1			9.6944	0	9.6866	0	9.6944	0	9.6866	0	9.6944	0	9.6944	0
9.7371	1		9.7371	2			9.7371	0	9.7292	0	9.7371	0	9.7292	1	9.7371	0	9.7371	0
9.7799	2		9.7799	0			9.7799	0	9.7719	0	9.7799	0	9.7719	0	9.7799	0	9.7799	0
9.8227	0		9.8227	0			9.8227	0	9.8147	0	9.8227	0	9.8147	1	9.8227	0	9.8227	0
9.8656	0		9.8656	1			9.8656	0	9.8576	0	9.8656	0	9.8576	1	9.8656	0	9.8656	0
9.9087	0		9.9087	2			9.9087	0	9.9006	0	9.9087	0	9.9006	1	9.9087	0	9.9087	0
9.9518	1		9.9518	0			9.9518	0	9.9437	0	9.9518	0	9.9437	1	9.9518	0	9.9518	0
9.995	0		9.995	0			9.995	0	9.9869	0	9.995	0	9.9869	0	9.995	0	9.995	0
10.0383	2		10.0383	3			10.0383	0	10.0302	0	10.0383	0	10.0302	1	10.0383	0	10.0383	0
10.0818	1		10.0818	0			10.0818	0	10.0736	0	10.0818	0	10.0736	0	10.0818	0	10.0818	0
10.1253	0		10.1253	0			10.1253	0	10.117	0	10.1253	0	10.117	0	10.1253	0	10.1253	0
10.1689	1		10.1689	0			10.1689	0	10.1606	0	10.1689	0	10.1606	0	10.1689	0	10.1689	0
10.2125	1		10.2125	1			10.2125	0	10.2043	0	10.2125	0	10.2043	0	10.2125	0	10.2125	0
10.2563	0		10.2563	0			10.2563	0	10.248	0	10.2563	0	10.248	0	10.2563	0	10.2563	0
10.3002	0		10.3002	1			10.3002	0	10.2918	0	10.3002	0	10.2918	0	10.3002	0	10.3002	0
10.3442	0		10.3442	0			10.3442	0	10.3358	0	10.3442	0	10.3358	2	10.3442	0	10.3442	0
10.3882	1		10.3882	0			10.3882	0	10.3798	0	10.3882	0	10.3798	0	10.3882	0	10.3882	0
10.4324	1		10.4324	2			10.4324	0	10.4239	0	10.4324	0	10.4239	0	10.4324	0	10.4324	0
10.4767	0		10.4767	1			10.4767	0	10.4682	0	10.4767	0	10.4682	1	10.4767	0	10.4767	0
10.521	0		10.521	2			10.521	0	10.5125	0	10.521	0	10.5125	0	10.521	0	10.521	0
10.5654	1		10.5654	2			10.5654	0	10.5569	0	10.5654	0	10.5569	0	10.5654	0	10.5654	0
10.61	2		10.61	0			10.61	0	10.6014	0	10.61	0	10.6014	0	10.61	0	10.61	0
10.6546	1		10.6546	0			10.6546	0	10.646	0	10.6546	0	10.646	1	10.6546	0	10.6546	0
10.6993	0		10.6993	2			10.6993	0	10.6906	0	10.6993	0	10.6906	2	10.6993	0	10.6993	0
10.7441	1		10.7441	1			10.7441	0	10.7354	0	10.7441	0	10.7354	0	10.7441	0	10.7441	0
10.789	2		10.789	0			10.789	0	10.7803	0	10.789	0	10.7803	1	10.789	0	10.789	0
10.834	1		10.834	1			10.834	0	10.8252	0	10.834	0	10.8252	2	10.834	0	10.834	0
10.8791	0		10.8791	0			10.8791	0	10.8703	0	10.8791	0	10.8703	1	10.8791	0	10.8791	0
10.9243	3		10.9243	1			10.9243	0	10.9155	0	10.9243	0	10.9155	0	10.9243	0	10.9243	0
10.9696	0		10.9696	1			10.9696	0	10.9607	0	10.9696	0	10.9607	0	10.9696	0	10.9696	1
11.015	1		11.015	1			11.015	0	11.006	0	11.015	0	11.006	0	11.015	0	11.015	0
11.0605	1		11.0605	0			11.0605	0	11.0515	0	11.0605	0	11.0515	0	11.0605	0	11.0605	0
11.106	1		11.106	2			11.106	0	11.097	0	11.106	0	11.097	0	11.106	0	11.106	0
11.1517	1		11.1517	1			11.1517	0	11.1426	0	11.1517	0	11.1426	1	11.1517	0	11.1517	0
11.1974	0		11.1974	0			11.1974	0	11.1883	0	11.1974	0	11.1883	0	11.1974	0	11.1974	0
11.2433	0		11.2433	1			11.2433	0	11.2341	0	11.2433	0	11.2341	0	11.2433	0	11.2433	0
11.2892	0		11.2892	1			11.2892	0	11.28	0	11.2892	0	11.28	3	11.2892	0	11.2892	0
11.3352	0		11.3352	2			11.3352	0	11.326	0	11.3352	0	11.326	0	11.3352	0	11.3352	0
11.3814	1		11.3814	0			11.3814	0	11.3721	0	11.3814	0	11.3721	2	11.3814	0	11.3814	0
11.4276	0		11.4276	0			11.4276	0	11.4183	0	11.4276	0	11.4183	0	11.4276	0	11.4276	0
11.4739	0		11.4739	1			11.4739	0	11.4646	0	11.4739	0	11.4646	2	11.4739	0	11.4739	0
11.5203	1		11.5203	0			11.5203	0	11.5109	0	11.5203	0	11.5109	2	11.5203	0	11.5203	0
11.5668	2		11.5668	2			11.5668	0	11.5574	0	11.5668	0	11.5574	0	11.5668	0	11.5668	0
11.6134	0		11.6134	0			11.6134	0	11.604	0	11.6134	0	11.604	0	11.6134	0	11.6134	0
11.6601	2		11.6601	1			11.6601	0	11.6506	0	11.6601	0	11.6506	0	11.6601	0	11.6601	0
11.7069	0		11.7069	2			11.7069	0	11.6974	0	11.7069	0	11.6974	0	11.7069	0	11.7069	0
11.7537	1		11.7537	1			11.7537	0	11.7442	0	11.7537	0	11.7442	1	11.7537	0	11.7537	0
11.8007	2		11.8007	0			11.8007	0	11.7911	0	11.8007	0	11.7911	1	11.8007	0	11.8007	0
11.8478	1		11.8478	0			11.8478	0	11.8381	0	11.8478	0	11.8381	1	11.8478	0	11.8478	0
11.8949	0		11.8949	1			11.8949	0	11.8853	0	11.8949	0	11.8853	0	11.8949	0	11.8949	0
11.9422	3		11.9422	0			11.9422	0	11.9325	0	11.9422	0	11.9325	0	11.9422	0	11.9422	0
11.9895	1		11.9895	1			11.9895	0	11.9798	0	11.9895	0	11.9798	0	11.9895	0	11.9895	0
12.0369	3		12.0369	1			12.0369	0	12.0272	0	12.0369	0	12.0272	1	12.0369	0	12.0369	0
12.0845	0		12.0845	1			12.0845	0	12.0747	0	12.0845	0	12.0747	0	12.0845	0	12.0845	0
12.1321	0		12.1321	0			12.1321	0	12.1223	0	12.1321	0	12.1223	0	12.1321	0	12.1321	0
12.1798	1		12.1798	1			12.1798	0	12.1699	0	12.1798	0	12.1699	1	12.1798	0	12.1798	0
12.2276	0		12.2276	1			12.2276	0	12.2177	0	12.2276	0	12.2177	0	12.2276	0	12.2276	0
12.2755	0		12.2755	1			12.2755	0	12.2656	0	12.2755	0	12.2656	0	12.2755	0	12.2755	0
12.3235	2		12.3235	1			12.3235	0	12.3135	0	12.3235	0	12.3135	2	12.3235	0	12.3235	0
12.3716	1		12.3716	1			12.3716	0	12.3616	0	12.3716	0	12.3616	2	12.3716	0	12.3716	0
12.4198	2		12.4198	0			12.4198	0	12.4097	0	12.4198	0	12.4097	0	12.4198	0	12.4198	0
12.4681	2		12.4681	2			12.4681	0	12.458	0	12.4681	0	12.458	0	12.4681	0	12.4681	0
12.5165	0		12.5165	2			12.5165	0	12.5063	0	12.5165	0	12.5063	0	12.5165	0	12.5165	0
12.5649	0		12.5649	1			12.5649	0	12.5547	0	12.5649	0	12.5547	0	12.5649	0	12.5649	0
12.6135	0		12.6135	0			12.6135	0	12.6032	0	12.6135	0	12.6032	1	12.6135	0	12.6135	0
12.6621	0		12.6621	1			12.6621	0	12.6519	0	12.6621	0	12.6519	2	12.6621	0	12.6621	0
12.7109	1		12.7109	3			12.7109	0	12.7006	0	12.7109	0	12.7006	1	12.7109	0	12.7109	0
12.7597	0		12.7597	0			12.7597	0	12.7494	0	12.7597	0	12.7494	1	12.7597	0	12.7597	0
12.8087	0		12.8087	2			12.8087	0	12.7983	0	12.8087	0	12.7983	1	12.8087	0	12.8087	0
12.8577	0		12.8577	1			12.8577	0	12.8473	0	12.8577	0	12.8473	0	12.8577	0	12.8577	0
12.9068	0		12.9068	0			12.9068	0	12.8963	0	12.9068	0	12.8963	0	12.9068	0	12.9068	1
12.956	0		12.956	0			12.956	0	12.9455	0	12.956	0	12.9455	1	12.956	1	12.956	0
13.0053	1		13.0053	1			13.0053	0	12.9948	0	13.0053	0	12.9948	0	13.0053	0	13.0053	0
13.0547	0		13.0547	0			13.0547	0	13.0441	0	13.0547	0	13.0441	0	13.0547	0	13.0547	0
13.1042	1		13.1042	0			13.1042	0	13.0936	0	13.1042	0	13.0936	0	13.1042	0	13.1042	0
13.1538	0		13.1538	1			13.1538	0	13.1431	0	13.1538	0	13.1431	0	13.1538	0	13.1538	0
13.2035	0		13.2035	0			13.2035	0	13.1928	0	13.2035	0	13.1928	1	13.2035	0	13.2035	0
13.2533	0		13.2533	1			13.2533	0	13.2425	0	13.2533	0	13.2425	0	13.2533	0	13.2533	0
13.3032	0		13.3032	0			13.3032	0	13.2924	0	13.3032	0	13.2924	1	13.3032	0	13.3032	0
13.3531	2		13.3531	1			13.3531	0	13.3423	0	13.3531	0	13.3423	0	13.3531	0	13.3531	0
13.4032	1		13.4032	1			13.4032	0	13.3923	0	13.4032	0	13.3923	1	13.4032	1	13.4032	0
13.4533	0		13.4533	0			13.4533	0	13.4424	0	13.4533	0	13.4424	2	13.4533	0	13.4533	0
13.5036	0		13.5036	0			13.5036	0	13.4926	0	13.5036	0	13.4926	2	13.5036	0	13.5036	0
13.5539	1		13.5539	1			13.5539	0	13.5429	0	13.5539	0	13.5429	3	13.5539	0	13.5539	0
13.6044	0		13.6044	1			13.6044	0	13.5933	0	13.6044	0	13.5933	0	13.6044	0	13.6044	0
13.6549	0		13.6549	2			13.6549	0	13.6438	0	13.6549	0	13.6438	1	13.6549	0	13.6549	0
13.7055	0		13.7055	0			13.7055	0	13.6944	0	13.7055	0	13.6944	0	13.7055	0	13.7055	0
13.7562	1		13.7562	0			13.7562	0	13.745	0	13.7562	0	13.745	0	13.7562	0	13.7562	0
13.807	2		13.807	0			13.807	0	13.7958	0	13.807	0	13.7958	0	13.807	0	13.807	0
13.8579	0		13.8579	0			13.8579	0	13.8467	0	13.8579	0	13.8467	0	13.8579	0	13.8579	0
13.9089	2		13.9089	1			13.9089	0	13.8976	0	13.9089	0	13.8976	2	13.9089	0	13.9089	0
13.96	0		13.96	1			13.96	0	13.9487	0	13.96	0	13.9487	0	13.96	0	13.96	0
14.0112	0		14.0112	0			14.0112	0	13.9998	0	14.0112	0	13.9998	0	14.0112	0	14.0112	0
14.0625	2		14.0625	0			14.0625	0	14.0511	0	14.0625	0	14.0511	0	14.0625	0	14.0625	0
14.1138	0		14.1138	1			14.1138	0	14.1024	0	14.1138	0	14.1024	1	14.1138	0	14.1138	0
14.1653	1		14.1653	0			14.1653	0	14.1538	0	14.1653	0	14.1538	0	14.1653	0	14.1653	0
14.2169	0		14.2169	0			14.2169	0	14.2053	0	14.2169	0	14.2053	1	14.2169	0	14.2169	0
14.2685	2		14.2685	3			14.2685	0	14.2569	0	14.2685	0	14.2569	1	14.2685	0	14.2685	0
14.3202	0		14.3202	0			14.3202	0	14.3086	0	14.3202	0	14.3086	2	14.3202	0	14.3202	0
14.3721	0		14.3721	1			14.3721	0	14.3604	0	14.3721	0	14.3604	1	14.3721	0	14.3721	0
14.424	1		14.424	2			14.424	0	14.4123	0	14.424	0	14.4123	0	14.424	0	14.424	0
14.476	2		14.476	0			14.476	0	14.4643	0	14.476	0	14.4643	3	14.476	1	14.476	0
14.5282	0		14.5282	1			14.5282	0	14.5164	0	14.5282	0	14.5164	1	14.5282	0	14.5282	0
14.5804	1		14.5804	0			14.5804	0	14.5685	0	14.5804	0	14.5685	0	14.5804	0	14.5804	0
14.6327	1		14.6327	2			14.6327	0	14.6208	0	14.6327	0	14.6208	2	14.6327	0	14.6327	0
14.6851	0		14.6851	1			14.6851	0	14.6732	0	14.6851	0	14.6732	0	14.6851	0	14.6851	0
14.7376	1		14.7376	0			14.7376	0	14.7256	0	14.7376	0	14.7256	1	14.7376	0	14.7376	0
14.7902	0		14.7902	2			14.7902	0	14.7782	0	14.7902	0	14.7782	0	14.7902	0	14.7902	0
14.8428	0		14.8428	0			14.8428	0	14.8308	0	14.8428	0	14.8308	0	14.8428	0	14.8428	0
14.8956	2		14.8956	1			14.8956	0	14.8835	0	14.8956	0	14.8835	1	14.8956	0	14.8956	0
14.9485	3		14.9485	0			14.9485	0	14.9364	0	14.9485	0	14.9364	0	14.9485	0	14.9485	0
15.0014	1		15.0014	2			15.0014	0	14.9893	0	15.0014	0	14.9893	1	15.0014	0	15.0014	0
15.0545	1		15.0545	0			15.0545	0	15.0423	0	15.0545	0	15.0423	1	15.0545	0	15.0545	0
15.1077	0		15.1077	0			15.1077	0	15.0954	0	15.1077	0	15.0954	0	15.1077	0	15.1077	0
15.1609	1		15.1609	0			15.1609	0	15.1486	0	15.1609	0	15.1486	0	15.1609	0	15.1609	0
15.2142	1		15.2142	3			15.2142	0	15.2019	0	15.2142	0	15.2019	1	15.2142	0	15.2142	0
15.2677	0		15.2677	3			15.2677	0	15.2553	0	15.2677	0	15.2553	1	15.2677	0	15.2677	0
15.3212	0		15.3212	1			15.3212	0	15.3088	0	15.3212	0	15.3088	2	15.3212	0	15.3212	0
15.3748	1		15.3748	0			15.3748	0	15.3623	0	15.3748	0	15.3623	0	15.3748	0	15.3748	0
15.4285	1		15.4285	1			15.4285	0	15.416	0	15.4285	0	15.416	1	15.4285	0	15.4285	0
15.4823	2		15.4823	0			15.4823	0	15.4698	0	15.4823	0	15.4698	2	15.4823	0	15.4823	0
15.5362	0		15.5362	2			15.5362	0	15.5236	0	15.5362	0	15.5236	0	15.5362	0	15.5362	0
15.5902	1		15.5902	0			15.5902	0	15.5776	0	15.5902	0	15.5776	2	15.5902	0	15.5902	0
15.6443	0		15.6443	2			15.6443	0	15.6316	0	15.6443	0	15.6316	0	15.6443	0	15.6443	0
15.6985	3		15.6985	0			15.6985	0	15.6857	0	15.6985	0	15.6857	0	15.6985	0	15.6985	0
15.7527	1		15.7527	0			15.7527	0	15.74	0	15.7527	0	15.74	0	15.7527	0	15.7527	0
15.8071	1		15.8071	2			15.8071	0	15.7943	0	15.8071	0	15.7943	0	15.8071	0	15.8071	0
15.8616	1		15.8616	0			15.8616	0	15.8487	0	15.8616	0	15.8487	0	15.8616	0	15.8616	0
15.9161	1		15.9161	0			15.9161	0	15.9032	0	15.9161	0	15.9032	0	15.9161	0	15.9161	0
15.9708	0		15.9708	1			15.9708	0	15.9578	0	15.9708	0	15.9578	0	15.9708	0	15.9708	0
16.0255	1		16.0255	0			16.0255	0	16.0125	0	16.0255	0	16.0125	0	16.0255	0	16.0255	0
16.0804	1		16.0804	0			16.0804	0	16.0673	0	16.0804	0	16.0673	0	16.0804	0	16.0804	0
16.1353	0		16.1353	2			16.1353	0	16.1222	0	16.1353	0	16.1222	2	16.1353	0	16.1353	0
16.1903	0		16.1903	1			16.1903	0	16.1772	0	16.1903	0	16.1772	1	16.1903	0	16.1903	0
16.2454	1		16.2454	1			16.2454	0	16.2322	0	16.2454	0	16.2322	1	16.2454	0	16.2454	0
16.3006	1		16.3006	0			16.3006	0	16.2874	0	16.3006	0	16.2874	1	16.3006	0	16.3006	0
16.3559	1		16.3559	0			16.3559	0	16.3427	0	16.3559	0	16.3427	0	16.3559	0	16.3559	0
16.4113	2		16.4113	1			16.4113	0	16.398	0	16.4113	0	16.398	1	16.4113	0	16.4113	0
16.4668	2		16.4668	1			16.4668	0	16.4535	0	16.4668	0	16.4535	1	16.4668	0	16.4668	0
16.5224	0		16.5224	0			16.5224	0	16.509	0	16.5224	0	16.509	1	16.5224	0	16.5224	0
16.5781	0		16.5781	2			16.5781	0	16.5646	0	16.5781	0	16.5646	0	16.5781	0	16.5781	0
16.6339	0		16.6339	1			16.6339	0	16.6204	0	16.6339	0	16.6204	0	16.6339	0	16.6339	0
16.6897	0		16.6897	2			16.6897	0	16.6762	0	16.6897	0	16.6762	0	16.6897	0	16.6897	0
16.7457	2		16.7457	1			16.7457	0	16.7321	0	16.7457	0	16.7321	1	16.7457	0	16.7457	0
16.8017	5		16.8017	1			16.8017	0	16.7881	0	16.8017	0	16.7881	0	16.8017	1	16.8017	0
16.8579	9		16.8579	0			16.8579	0	16.8442	0	16.8579	0	16.8442	0	16.8579	0	16.8579	0
16.9141	3		16.9141	2			16.9141	0	16.9004	0	16.9141	0	16.9004	3	16.9141	0	16.9141	0
16.9704	3		16.9704	0			16.9704	0	16.9567	0	16.9704	0	16.9567	0	16.9704	0	16.9704	0
17.0269	0		17.0269	3			17.0269	0	17.0131	0	17.0269	0	17.0131	0	17.0269	0	17.0269	0
17.0834	1		17.0834	0			17.0834	0	17.0695	0	17.0834	0	17.0695	0	17.0834	0	17.0834	0
17.14	0		17.14	1			17.14	0	17.1261	0	17.14	0	17.1261	1	17.14	0	17.14	1
17.1967	2		17.1967	2			17.1967	0	17.1828	0	17.1967	0	17.1828	0	17.1967	0	17.1967	0
17.2535	0		17.2535	0			17.2535	0	17.2395	0	17.2535	0	17.2395	0	17.2535	0	17.2535	0
17.3104	1		17.3104	1			17.3104	0	17.2964	0	17.3104	0	17.2964	1	17.3104	0	17.3104	0
17.3674	1		17.3674	1			17.3674	0	17.3533	0	17.3674	0	17.3533	1	17.3674	0	17.3674	0
17.4245	0		17.4245	0			17.4245	0	17.4103	0	17.4245	0	17.4103	2	17.4245	0	17.4245	0
17.4817	1		17.4817	0			17.4817	0	17.4675	0	17.4817	0	17.4675	0	17.4817	0	17.4817	0
17.5389	1		17.5389	0			17.5389	0	17.5247	0	17.5389	0	17.5247	0	17.5389	0	17.5389	0
17.5963	1		17.5963	0			17.5963	0	17.582	0	17.5963	0	17.582	0	17.5963	0	17.5963	0
17.6538	1		17.6538	0			17.6538	0	17.6394	0	17.6538	0	17.6394	0	17.6538	0	17.6538	0
17.7113	1		17.7113	0			17.7113	0	17.6969	0	17.7113	0	17.6969	2	17.7113	0	17.7113	0
17.7689	1		17.7689	0			17.7689	0	17.7545	0	17.7689	0	17.7545	1	17.7689	0	17.7689	0
17.8267	0		17.8267	2			17.8267	0	17.8122	0	17.8267	0	17.8122	0	17.8267	0	17.8267	0
17.8845	0		17.8845	1			17.8845	0	17.87	0	17.8845	0	17.87	0	17.8845	0	17.8845	0
17.9424	1		17.9424	0			17.9424	0	17.9279	0	17.9424	0	17.9279	1	17.9424	0	17.9424	0
18.0005	0		18.0005	1			18.0005	0	17.9859	0	18.0005	0	17.9859	0	18.0005	0	18.0005	0
18.0586	0		18.0586	0			18.0586	0	18.0439	0	18.0586	0	18.0439	1	18.0586	0	18.0586	0
18.1168	0		18.1168	2			18.1168	0	18.1021	0	18.1168	0	18.1021	1	18.1168	0	18.1168	0
18.1751	0		18.1751	0			18.1751	0	18.1603	0	18.1751	0	18.1603	0	18.1751	0	18.1751	0
18.2335	1		18.2335	0			18.2335	0	18.2187	0	18.2335	0	18.2187	0	18.2335	0	18.2335	0
18.292	0		18.292	2			18.292	0	18.2771	1	18.292	0	18.2771	1	18.292	0	18.292	0
18.3505	0		18.3505	1			18.3505	0	18.3357	0	18.3505	0	18.3357	0	18.3505	0	18.3505	0
18.4092	1		18.4092	0			18.4092	0	18.3943	0	18.4092	0	18.3943	0	18.4092	0	18.4092	0
18.468	0		18.468	0			18.468	0	18.453	0	18.468	0	18.453	0	18.468	0	18.468	0
18.5268	0		18.5268	0			18.5268	0	18.5118	0	18.5268	0	18.5118	1	18.5268	0	18.5268	0
18.5858	0		18.5858	0			18.5858	0	18.5707	0	18.5858	0	18.5707	0	18.5858	0	18.5858	0
18.6449	0		18.6449	4			18.6449	0	18.6297	0	18.6449	0	18.6297	0	18.6449	0	18.6449	0
18.704	1		18.704	2			18.704	0	18.6888	0	18.704	0	18.6888	0	18.704	0	18.704	0
18.7632	0		18.7632	0			18.7632	0	18.748	0	18.7632	0	18.748	2	18.7632	1	18.7632	0
18.8226	0		18.8226	1			18.8226	0	18.8073	0	18.8226	0	18.8073	0	18.8226	0	18.8226	0
18.882	2		18.882	0			18.882	0	18.8667	0	18.882	0	18.8667	1	18.882	0	18.882	0
18.9415	2		18.9415	1			18.9415	0	18.9261	0	18.9415	0	18.9261	0	18.9415	0	18.9415	0
19.0011	1		19.0011	1			19.0011	0	18.9857	0	19.0011	0	18.9857	0	19.0011	0	19.0011	0
19.0608	1		19.0608	0			19.0608	0	19.0454	0	19.0608	0	19.0454	0	19.0608	0	19.0608	0
19.1206	2		19.1206	3			19.1206	0	19.1051	0	19.1206	0	19.1051	1	19.1206	0	19.1206	0
19.1805	2		19.1805	0			19.1805	0	19.1649	0	19.1805	0	19.1649	0	19.1805	1	19.1805	0
19.2405	0		19.2405	2			19.2405	0	19.2249	0	19.2405	0	19.2249	2	19.2405	0	19.2405	0
19.3006	2		19.3006	1			19.3006	0	19.2849	0	19.3006	0	19.2849	1	19.3006	0	19.3006	0
19.3608	1		19.3608	0			19.3608	0	19.345	0	19.3608	0	19.345	0	19.3608	0	19.3608	0
19.421	1		19.421	1			19.421	0	19.4053	0	19.421	0	19.4053	0	19.421	0	19.421	0
19.4814	0		19.4814	0			19.4814	0	19.4656	0	19.4814	0	19.4656	1	19.4814	0	19.4814	0
19.5418	0		19.5418	0			19.5418	0	19.526	0	19.5418	0	19.526	1	19.5418	1	19.5418	0
19.6024	0		19.6024	2			19.6024	0	19.5865	0	19.6024	0	19.5865	0	19.6024	0	19.6024	0
19.663	2		19.663	0			19.663	0	19.6471	0	19.663	0	19.6471	0	19.663	0	19.663	0
19.7238	0		19.7238	0			19.7238	0	19.7078	0	19.7238	0	19.7078	0	19.7238	1	19.7238	0
19.7846	1		19.7846	0			19.7846	0	19.7685	0	19.7846	0	19.7685	1	19.7846	0	19.7846	0
19.8455	1		19.8455	1			19.8455	0	19.8294	0	19.8455	0	19.8294	1	19.8455	0	19.8455	0
19.9065	0		19.9065	3			19.9065	0	19.8904	0	19.9065	0	19.8904	0	19.9065	1	19.9065	0
19.9676	1		19.9676	0			19.9676	0	19.9514	0	19.9676	0	19.9514	2	19.9676	0	19.9676	0
20.0288	0		20.0288	0			20.0288	0	20.0126	0	20.0288	0	20.0126	0	20.0288	0	20.0288	0
20.0901	2		20.0901	0			20.0901	0	20.0738	0	20.0901	0	20.0738	0	20.0901	0	20.0901	0
20.1515	1		20.1515	2			20.1515	1	20.1352	0	20.1515	0	20.1352	2	20.1515	1	20.1515	0
20.213	3		20.213	1			20.213	0	20.1966	0	20.213	0	20.1966	1	20.213	0	20.213	0
20.2746	1		20.2746	2			20.2746	0	20.2581	0	20.2746	0	20.2581	0	20.2746	0	20.2746	0
20.3363	3		20.3363	0			20.3363	0	20.3198	0	20.3363	0	20.3198	0	20.3363	0	20.3363	0
20.398	1		20.398	0			20.398	0	20.3815	0	20.398	0	20.3815	2	20.398	0	20.398	0
20.4599	1		20.4599	0			20.4599	0	20.4433	0	20.4599	0	20.4433	1	20.4599	0	20.4599	0
20.5218	1		20.5218	1			20.5218	0	20.5052	0	20.5218	0	20.5052	1	20.5218	0	20.5218	0
20.5839	0		20.5839	1			20.5839	0	20.5672	0	20.5839	0	20.5672	2	20.5839	0	20.5839	0
20.646	0		20.646	0			20.646	0	20.6293	0	20.646	0	20.6293	0	20.646	0	20.646	0
20.7083	0		20.7083	3			20.7083	0	20.6915	0	20.7083	0	20.6915	4	20.7083	0	20.7083	0
20.7706	1		20.7706	0			20.7706	0	20.7537	0	20.7706	0	20.7537	1	20.7706	0	20.7706	0
20.833	1		20.833	2			20.833	0	20.8161	0	20.833	0	20.8161	0	20.833	0	20.833	0
20.8955	0		20.8955	1			20.8955	0	20.8786	0	20.8955	0	20.8786	0	20.8955	0	20.8955	0
20.9581	2		20.9581	2			20.9581	0	20.9411	0	20.9581	0	20.9411	0	20.9581	0	20.9581	0
21.0208	0		21.0208	1			21.0208	0	21.0038	0	21.0208	0	21.0038	0	21.0208	0	21.0208	0
21.0836	0		21.0836	0			21.0836	0	21.0665	0	21.0836	0	21.0665	1	21.0836	0	21.0836	0
21.1465	0		21.1465	1			21.1465	0	21.1294	0	21.1465	0	21.1294	0	21.1465	0	21.1465	0
21.2095	1		21.2095	2			21.2095	0	21.1923	0	21.2095	0	21.1923	1	21.2095	0	21.2095	0
21.2726	2		21.2726	3			21.2726	0	21.2553	0	21.2726	0	21.2553	1	21.2726	0	21.2726	0
21.3357	1		21.3357	3			21.3357	0	21.3184	0	21.3357	0	21.3184	1	21.3357	0	21.3357	0
21.399	1		21.399	1			21.399	0	21.3816	0	21.399	0	21.3816	0	21.399	0	21.399	0
21.4624	1		21.4624	0			21.4624	0	21.4449	0	21.4624	0	21.4449	0	21.4624	0	21.4624	0
21.5258	2		21.5258	1			21.5258	0	21.5083	0	21.5258	0	21.5083	0	21.5258	0	21.5258	0
21.5894	0		21.5894	0			21.5894	0	21.5718	0	21.5894	0	21.5718	3	21.5894	0	21.5894	0
21.653	2		21.653	3			21.653	0	21.6354	0	21.653	0	21.6354	0	21.653	0	21.653	0
21.7167	1		21.7167	2			21.7167	0	21.6991	0	21.7167	0	21.6991	0	21.7167	0	21.7167	0
21.7806	1		21.7806	0			21.7806	0	21.7629	0	21.7806	0	21.7629	1	21.7806	0	21.7806	0
21.8445	3		21.8445	1			21.8445	0	21.8268	0	21.8445	0	21.8268	0	21.8445	0	21.8445	0
21.9085	0		21.9085	1			21.9085	0	21.8907	0	21.9085	0	21.8907	0	21.9085	0	21.9085	0
21.9726	1		21.9726	0			21.9726	0	21.9548	0	21.9726	0	21.9548	2	21.9726	0	21.9726	0
22.0368	1		22.0368	1			22.0368	0	22.0189	0	22.0368	0	22.0189	1	22.0368	0	22.0368	0
22.1011	0		22.1011	1			22.1011	0	22.0832	0	22.1011	0	22.0832	2	22.1011	0	22.1011	0
22.1655	2		22.1655	1			22.1655	0	22.1475	0	22.1655	0	22.1475	1	22.1655	0	22.1655	0
22.23	1		22.23	1			22.23	0	22.2119	0	22.23	0	22.2119	2	22.23	0	22.23	0
22.2945	0		22.2945	2			22.2945	0	22.2764	0	22.2945	0	22.2764	1	22.2945	0	22.2945	0
22.3592	1		22.3592	2			22.3592	0	22.3411	0	22.3592	0	22.3411	0	22.3592	0	22.3592	0
22.424	2		22.424	1			22.424	0	22.4058	0	22.424	0	22.4058	0	22.424	0	22.424	0
22.4888	0		22.4888	2			22.4888	0	22.4706	0	22.4888	0	22.4706	2	22.4888	0	22.4888	0
22.5538	0		22.5538	1			22.5538	0	22.5355	0	22.5538	0	22.5355	1	22.5538	0	22.5538	0
22.6188	1		22.6188	1			22.6188	0	22.6005	0	22.6188	0	22.6005	0	22.6188	0	22.6188	0
22.684	2		22.684	0			22.684	0	22.6655	0	22.684	0	22.6655	1	22.684	0	22.684	0
22.7492	2		22.7492	1			22.7492	0	22.7307	0	22.7492	0	22.7307	0	22.7492	0	22.7492	0
22.8145	1		22.8145	0			22.8145	0	22.796	0	22.8145	0	22.796	1	22.8145	0	22.8145	0
22.8799	0		22.8799	2			22.8799	0	22.8614	0	22.8799	0	22.8614	1	22.8799	0	22.8799	0
22.9454	0		22.9454	0			22.9454	0	22.9268	0	22.9454	0	22.9268	1	22.9454	0	22.9454	0
23.011	0		23.011	1			23.011	0	22.9924	0	23.011	0	22.9924	2	23.011	0	23.011	0
23.0767	0		23.0767	1			23.0767	0	23.058	0	23.0767	0	23.058	1	23.0767	0	23.0767	0
23.1425	0		23.1425	0			23.1425	0	23.1238	0	23.1425	0	23.1238	1	23.1425	0	23.1425	0
23.2084	1		23.2084	1			23.2084	0	23.1896	0	23.2084	0	23.1896	0	23.2084	0	23.2084	0
23.2744	1		23.2744	2			23.2744	0	23.2555	0	23.2744	0	23.2555	0	23.2744	0	23.2744	0
23.3405	0		23.3405	0			23.3405	0	23.3215	0	23.3405	0	23.3215	1	23.3405	0	23.3405	0
23.4066	3		23.4066	1			23.4066	0	23.3876	0	23.4066	0	23.3876	0	23.4066	0	23.4066	0
23.4729	2		23.4729	1			23.4729	0	23.4539	0	23.4729	0	23.4539	0	23.4729	0	23.4729	0
23.5393	1		23.5393	1			23.5393	0	23.5202	0	23.5393	0	23.5202	1	23.5393	0	23.5393	0
23.6057	0		23.6057	2			23.6057	0	23.5865	0	23.6057	0	23.5865	1	23.6057	0	23.6057	0
23.6722	1		23.6722	0			23.6722	0	23.653	0	23.6722	1	23.653	0	23.6722	0	23.6722	0
23.7389	1		23.7389	0			23.7389	0	23.7196	0	23.7389	0	23.7196	0	23.7389	0	23.7389	0
23.8056	1		23.8056	1			23.8056	0	23.7863	0	23.8056	0	23.7863	1	23.8056	0	23.8056	0
23.8724	1		23.8724	0			23.8724	0	23.8531	0	23.8724	0	23.8531	1	23.8724	0	23.8724	0
23.9393	1		23.9393	0			23.9393	0	23.9199	0	23.9393	0	23.9199	0	23.9393	0	23.9393	0
24.0064	1		24.0064	2			24.0064	0	23.9869	0	24.0064	0	23.9869	1	24.0064	0	24.0064	0
24.0735	0		24.0735	2			24.0735	0	24.0539	0	24.0735	0	24.0539	1	24.0735	0	24.0735	0
24.1407	0		24.1407	0			24.1407	0	24.1211	0	24.1407	0	24.1211	1	24.1407	0	24.1407	0
24.208	1		24.208	3			24.208	0	24.1883	0	24.208	0	24.1883	1	24.208	0	24.208	0
24.2753	0		24.2753	0			24.2753	0	24.2556	0	24.2753	0	24.2556	1	24.2753	0	24.2753	0
24.3428	0		24.3428	0			24.3428	0	24.3231	0	24.3428	0	24.3231	0	24.3428	0	24.3428	0
24.4104	1		24.4104	0			24.4104	0	24.3906	0	24.4104	0	24.3906	0	24.4104	0	24.4104	0
24.4781	0		24.4781	1			24.4781	0	24.4582	1	24.4781	0	24.4582	0	24.4781	0	24.4781	0
24.5458	5		24.5458	0			24.5458	0	24.5259	0	24.5458	0	24.5259	0	24.5458	0	24.5458	0
24.6137	2		24.6137	0			24.6137	0	24.5937	0	24.6137	0	24.5937	1	24.6137	0	24.6137	0
24.6816	0		24.6816	0			24.6816	0	24.6616	0	24.6816	0	24.6616	0	24.6816	0	24.6816	0
24.7497	2		24.7497	2			24.7497	0	24.7296	0	24.7497	0	24.7296	1	24.7497	0	24.7497	0
24.8178	1		24.8178	1			24.8178	0	24.7976	0	24.8178	0	24.7976	1	24.8178	0	24.8178	0
24.886	0		24.886	0			24.886	0	24.8658	0	24.886	0	24.8658	1	24.886	0	24.886	0
24.9543	0		24.9543	0			24.9543	0	24.9341	0	24.9543	0	24.9341	0	24.9543	0	24.9543	0
25.0227	0		25.0227	3			25.0227	0	25.0024	0	25.0227	0	25.0024	0	25.0227	0	25.0227	0
25.0913	2		25.0913	1			25.0913	0	25.0709	0	25.0913	0	25.0709	1	25.0913	0	25.0913	0
25.1599	2		25.1599	0			25.1599	0	25.1394	0	25.1599	0	25.1394	1	25.1599	0	25.1599	0
25.2286	2		25.2286	1			25.2286	0	25.2081	0	25.2286	0	25.2081	0	25.2286	0	25.2286	0
25.2973	0		25.2973	2			25.2973	0	25.2768	0	25.2973	0	25.2768	0	25.2973	0	25.2973	0
25.3662	1		25.3662	0			25.3662	0	25.3456	0	25.3662	0	25.3456	0	25.3662	0	25.3662	0
25.4352	1		25.4352	0			25.4352	0	25.4146	0	25.4352	0	25.4146	2	25.4352	0	25.4352	0
25.5043	1		25.5043	0			25.5043	0	25.4836	0	25.5043	0	25.4836	0	25.5043	0	25.5043	0
25.5734	2		25.5734	0			25.5734	0	25.5527	0	25.5734	0	25.5527	0	25.5734	0	25.5734	0
25.6427	0		25.6427	1			25.6427	0	25.6219	0	25.6427	0	25.6219	1	25.6427	0	25.6427	0
25.712	0		25.712	2			25.712	0	25.6912	0	25.712	0	25.6912	0	25.712	0	25.712	0
25.7815	1		25.7815	2			25.7815	0	25.7606	0	25.7815	0	25.7606	0	25.7815	0	25.7815	0
25.851	0		25.851	1			25.851	0	25.8301	0	25.851	0	25.8301	0	25.851	0	25.851	0
25.9207	1		25.9207	3			25.9207	0	25.8996	0	25.9207	0	25.8996	1	25.9207	0	25.9207	0
25.9904	1		25.9904	2			25.9904	0	25.9693	0	25.9904	0	25.9693	2	25.9904	0	25.9904	0
26.0602	0		26.0602	0			26.0602	0	26.0391	0	26.0602	0	26.0391	0	26.0602	0	26.0602	0
26.1301	3		26.1301	1			26.1301	0	26.1089	0	26.1301	0	26.1089	1	26.1301	0	26.1301	0
26.2001	1		26.2001	0			26.2001	0	26.1789	0	26.2001	0	26.1789	0	26.2001	0	26.2001	0
26.2702	1		26.2702	0			26.2702	0	26.2489	0	26.2702	0	26.2489	1	26.2702	0	26.2702	0
26.3404	0		26.3404	0			26.3404	0	26.3191	0	26.3404	0	26.3191	0	26.3404	0	26.3404	0
26.4107	0		26.4107	0			26.4107	0	26.3893	0	26.4107	0	26.3893	2	26.4107	0	26.4107	0
26.4811	1		26.4811	0			26.4811	0	26.4596	0	26.4811	0	26.4596	1	26.4811	0	26.4811	0
26.5516	2		26.5516	1			26.5516	0	26.53	0	26.5516	0	26.53	1	26.5516	0	26.5516	0
26.6221	1		26.6221	2			26.6221	0	26.6005	0	26.6221	0	26.6005	1	26.6221	0	26.6221	0
26.6928	2		26.6928	0			26.6928	0	26.6711	0	26.6928	0	26.6711	0	26.6928	0	26.6928	0
26.7636	0		26.7636	1			26.7636	0	26.7418	0	26.7636	0	26.7418	0	26.7636	0	26.7636	1
26.8344	1		26.8344	0			26.8344	0	26.8126	0	26.8344	0	26.8126	1	26.8344	0	26.8344	0
26.9054	1		26.9054	1			26.9054	0	26.8835	0	26.9054	0	26.8835	0	26.9054	0	26.9054	0
26.9764	3		26.9764	0			26.9764	0	26.9545	0	26.9764	0	26.9545	0	26.9764	0	26.9764	0
27.0475	2		27.0475	2			27.0475	0	27.0256	0	27.0475	0	27.0256	0	27.0475	0	27.0475	0
27.1187	2		27.1187	2			27.1187	0	27.0967	0	27.1187	0	27.0967	2	27.1187	0	27.1187	0
27.1901	0		27.1901	2			27.1901	0	27.168	0	27.1901	0	27.168	1	27.1901	0	27.1901	0
27.2615	0		27.2615	4			27.2615	0	27.2394	0	27.2615	0	27.2394	0	27.2615	0	27.2615	0
27.333	1		27.333	1			27.333	0	27.3108	0	27.333	0	27.3108	1	27.333	1	27.333	0
27.4046	2		27.4046	2			27.4046	0	27.3823	0	27.4046	0	27.3823	2	27.4046	0	27.4046	0
27.4763	0		27.4763	0			27.4763	0	27.454	0	27.4763	0	27.454	0	27.4763	0	27.4763	0
27.5481	1		27.5481	0			27.5481	0	27.5257	0	27.5481	0	27.5257	1	27.5481	0	27.5481	0
27.6199	0		27.6199	3			27.6199	0	27.5975	0	27.6199	0	27.5975	0	27.6199	0	27.6199	0
27.6919	0		27.6919	1			27.6919	0	27.6694	0	27.6919	0	27.6694	1	27.6919	0	27.6919	0
27.764	0		27.764	1			27.764	0	27.7414	0	27.764	0	27.7414	0	27.764	0	27.764	0
27.8361	1		27.8361	4			27.8361	0	27.8136	0	27.8361	0	27.8136	1	27.8361	0	27.8361	0
27.9084	1		27.9084	5			27.9084	0	27.8857	0	27.9084	0	27.8857	1	27.9084	0	27.9084	0
27.9807	0		27.9807	0			27.9807	0	27.958	0	27.9807	0	27.958	0	27.9807	0	27.9807	0
28.0532	2		28.0532	2			28.0532	0	28.0304	0	28.0532	0	28.0304	0	28.0532	0	28.0532	0
28.1257	2		28.1257	2			28.1257	0	28.1029	0	28.1257	0	28.1029	1	28.1257	0	28.1257	0
28.1984	2		28.1984	2			28.1984	0	28.1755	0	28.1984	0	28.1755	1	28.1984	0	28.1984	0
28.2711	0		28.2711	1			28.2711	0	28.2481	0	28.2711	0	28.2481	0	28.2711	0	28.2711	0
28.3439	1		28.3439	0			28.3439	0	28.3209	0	28.3439	0	28.3209	1	28.3439	0	28.3439	0
28.4168	0		28.4168	0			28.4168	0	28.3937	0	28.4168	0	28.3937	0	28.4168	0	28.4168	0
28.4898	1		28.4898	3			28.4898	0	28.4667	0	28.4898	0	28.4667	1	28.4898	0	28.4898	0
28.5629	3		28.5629	2			28.5629	0	28.5397	0	28.5629	0	28.5397	0	28.5629	0	28.5629	0
28.6361	1		28.6361	1			28.6361	0	28.6129	0	28.6361	0	28.6129	0	28.6361	0	28.6361	0
28.7094	1		28.7094	3			28.7094	0	28.6861	0	28.7094	0	28.6861	0	28.7094	0	28.7094	0
28.7828	3		28.7828	15			28.7828	0	28.7594	0	28.7828	0	28.7594	0	28.7828	0	28.7828	0
28.8562	2		28.8562	69			28.8562	0	28.8328	0	28.8562	0	28.8328	1	28.8562	0	28.8562	0
28.9298	2		28.9298	3			28.9298	0	28.9063	0	28.9298	0	28.9063	3	28.9298	0	28.9298	0
29.0035	0		29.0035	1			29.0035	0	28.9799	0	29.0035	0	28.9799	0	29.0035	0	29.0035	0
29.0772	0		29.0772	0			29.0772	0	29.0536	0	29.0772	0	29.0536	0	29.0772	0	29.0772	0
29.1511	0		29.1511	0			29.1511	0	29.1274	0	29.1511	0	29.1274	1	29.1511	0	29.1511	0
29.225	0		29.225	2			29.225	0	29.2013	0	29.225	0	29.2013	1	29.225	0	29.225	0
29.299	1		29.299	0			29.299	0	29.2753	0	29.299	0	29.2753	0	29.299	0	29.299	0
29.3732	1		29.3732	2			29.3732	0	29.3493	0	29.3732	0	29.3493	1	29.3732	0	29.3732	0
29.4474	2		29.4474	4			29.4474	0	29.4235	0	29.4474	0	29.4235	0	29.4474	0	29.4474	0
29.5217	1		29.5217	2			29.5217	0	29.4977	0	29.5217	0	29.4977	1	29.5217	0	29.5217	0
29.5961	3		29.5961	2			29.5961	0	29.5721	0	29.5961	0	29.5721	0	29.5961	0	29.5961	0
29.6706	0		29.6706	0			29.6706	0	29.6465	0	29.6706	0	29.6465	2	29.6706	0	29.6706	0
29.7452	4		29.7452	6			29.7452	0	29.7211	0	29.7452	0	29.7211	0	29.7452	0	29.7452	0
29.8199	15		29.8199	10			29.8199	0	29.7957	0	29.8199	0	29.7957	0	29.8199	0	29.8199	0
29.8947	19		29.8947	12			29.8947	0	29.8704	0	29.8947	0	29.8704	1	29.8947	0	29.8947	0
29.9696	10		29.9696	8			29.9696	0	29.9452	0	29.9696	0	29.9452	0	29.9696	0	29.9696	0
30.0445	10		30.0445	2			30.0445	0	30.0201	0	30.0445	0	30.0201	2	30.0445	0	30.0445	0
30.1196	3		30.1196	3			30.1196	0	30.0951	0	30.1196	0	30.0951	2	30.1196	0	30.1196	0
30.1947	1		30.1947	1			30.1947	0	30.1702	0	30.1947	0	30.1702	1	30.1947	0	30.1947	0
30.27	0		30.27	0			30.27	0	30.2454	0	30.27	0	30.2454	0	30.27	0	30.27	0
30.3453	1		30.3453	1			30.3453	0	30.3207	0	30.3453	0	30.3207	0	30.3453	0	30.3453	0
30.4208	2		30.4208	2			30.4208	0	30.3961	1	30.4208	0	30.3961	0	30.4208	0	30.4208	0
30.4963	1		30.4963	1			30.4963	0	30.4716	0	30.4963	0	30.4716	3	30.4963	0	30.4963	0
30.5719	0		30.5719	0			30.5719	0	30.5471	0	30.5719	0	30.5471	2	30.5719	0	30.5719	0
30.6477	1		30.6477	0			30.6477	0	30.6228	0	30.6477	0	30.6228	0	30.6477	0	30.6477	0
30.7235	0		30.7235	1			30.7235	0	30.6985	0	30.7235	0	30.6985	1	30.7235	0	30.7235	0
30.7994	0		30.7994	1			30.7994	0	30.7744	0	30.7994	0	30.7744	0	30.7994	0	30.7994	0
30.8754	1		30.8754	2			30.8754	0	30.8503	0	30.8754	0	30.8503	0	30.8754	0	30.8754	0
30.9515	3		30.9515	0			30.9515	0	30.9264	0	30.9515	0	30.9264	0	30.9515	0	30.9515	0
31.0277	1		31.0277	0			31.0277	0	31.0025	0	31.0277	0	31.0025	0	31.0277	0	31.0277	0
31.1039	0		31.1039	1			31.1039	0	31.0787	0	31.1039	0	31.0787	0	31.1039	0	31.1039	0
31.1803	2		31.1803	1			31.1803	0	31.155	0	31.1803	0	31.155	2	31.1803	0	31.1803	0
31.2568	0		31.2568	1			31.2568	0	31.2314	0	31.2568	0	31.2314	0	31.2568	0	31.2568	0
31.3334	0		31.3334	1			31.3334	0	31.3079	0	31.3334	0	31.3079	1	31.3334	0	31.3334	0
31.41	0		31.41	1			31.41	0	31.3845	0	31.41	0	31.3845	0	31.41	0	31.41	0
31.4868	1		31.4868	0			31.4868	0	31.4612	0	31.4868	0	31.4612	0	31.4868	0	31.4868	0
31.5636	2		31.5636	2			31.5636	0	31.538	0	31.5636	0	31.538	1	31.5636	0	31.5636	0
31.6405	3		31.6405	1			31.6405	0	31.6149	0	31.6405	0	31.6149	0	31.6405	0	31.6405	0
31.7176	1		31.7176	1			31.7176	0	31.6918	0	31.7176	0	31.6918	0	31.7176	0	31.7176	0
31.7947	0		31.7947	1			31.7947	0	31.7689	0	31.7947	0	31.7689	0	31.7947	0	31.7947	0
31.8719	1		31.8719	3			31.8719	0	31.8461	0	31.8719	0	31.8461	0	31.8719	0	31.8719	0
31.9492	3		31.9492	2			31.9492	0	31.9233	0	31.9492	0	31.9233	0	31.9492	0	31.9492	0
32.0266	2		32.0266	1			32.0266	0	32.0006	0	32.0266	0	32.0006	1	32.0266	0	32.0266	0
32.1041	0		32.1041	0			32.1041	0	32.0781	0	32.1041	0	32.0781	3	32.1041	0	32.1041	0
32.1817	0		32.1817	1			32.1817	0	32.1556	0	32.1817	0	32.1556	0	32.1817	0	32.1817	0
32.2594	0		32.2594	2			32.2594	0	32.2332	0	32.2594	0	32.2332	1	32.2594	1	32.2594	0
32.3372	0		32.3372	1			32.3372	0	32.311	0	32.3372	0	32.311	0	32.3372	0	32.3372	0
32.4151	1		32.4151	1			32.4151	0	32.3888	0	32.4151	0	32.3888	1	32.4151	0	32.4151	0
32.493	0		32.493	1			32.493	0	32.4667	0	32.493	0	32.4667	0	32.493	1	32.493	0
32.5711	1		32.5711	0			32.5711	0	32.5447	0	32.5711	0	32.5447	3	32.5711	0	32.5711	0
32.6493	1		32.6493	0			32.6493	0	32.6228	0	32.6493	0	32.6228	0	32.6493	0	32.6493	0
32.7275	2		32.7275	1			32.7275	0	32.7009	0	32.7275	0	32.7009	1	32.7275	0	32.7275	0
32.8058	2		32.8058	1			32.8058	0	32.7792	0	32.8058	0	32.7792	1	32.8058	0	32.8058	0
32.8843	0		32.8843	2			32.8843	0	32.8576	0	32.8843	0	32.8576	2	32.8843	0	32.8843	0
32.9628	1		32.9628	0			32.9628	0	32.9361	0	32.9628	0	32.9361	0	32.9628	0	32.9628	0
33.0414	0		33.0414	2			33.0414	0	33.0146	0	33.0414	0	33.0146	2	33.0414	0	33.0414	0
33.1201	1		33.1201	0			33.1201	0	33.0933	0	33.1201	0	33.0933	2	33.1201	0	33.1201	0
33.199	1		33.199	4			33.199	0	33.172	0	33.199	0	33.172	2	33.199	0	33.199	0
33.2779	1		33.2779	0			33.2779	0	33.2509	0	33.2779	0	33.2509	0	33.2779	0	33.2779	0
33.3569	1		33.3569	1			33.3569	0	33.3298	0	33.3569	0	33.3298	0	33.3569	0	33.3569	0
33.436	1		33.436	0			33.436	0	33.4088	0	33.436	0	33.4088	0	33.436	0	33.436	0
33.5151	0		33.5151	3			33.5151	0	33.4879	0	33.5151	0	33.4879	1	33.5151	0	33.5151	0
33.5944	0		33.5944	1			33.5944	0	33.5672	0	33.5944	0	33.5672	1	33.5944	0	33.5944	0
33.6738	2		33.6738	1			33.6738	0	33.6465	0	33.6738	0	33.6465	0	33.6738	0	33.6738	1
33.7533	0		33.7533	0			33.7533	0	33.7259	0	33.7533	0	33.7259	0	33.7533	1	33.7533	0
33.8328	1		33.8328	1			33.8328	0	33.8054	0	33.8328	0	33.8054	0	33.8328	0	33.8328	0
33.9125	0		33.9125	1			33.9125	0	33.8849	0	33.9125	0	33.8849	2	33.9125	0	33.9125	0
33.9922	2		33.9922	1			33.9922	0	33.9646	0	33.9922	0	33.9646	1	33.9922	0	33.9922	0
34.0721	0		34.0721	2			34.0721	0	34.0444	0	34.0721	0	34.0444	2	34.0721	0	34.0721	0
34.152	1		34.152	1			34.152	0	34.1243	0	34.152	0	34.1243	0	34.152	0	34.152	0
34.232	0		34.232	3			34.232	0	34.2042	0	34.232	0	34.2042	0	34.232	0	34.232	0
34.3121	2		34.3121	0			34.3121	0	34.2843	0	34.3121	0	34.2843	0	34.3121	0	34.3121	0
34.3924	0		34.3924	3			34.3924	0	34.3644	0	34.3924	0	34.3644	1	34.3924	0	34.3924	0
34.4727	3		34.4727	1			34.4727	0	34.4447	0	34.4727	0	34.4447	2	34.4727	0	34.4727	0
34.5531	0		34.5531	4			34.5531	0	34.525	0	34.5531	0	34.525	0	34.5531	0	34.5531	0
34.6336	1		34.6336	2			34.6336	0	34.6055	0	34.6336	0	34.6055	1	34.6336	0	34.6336	0
34.7142	2		34.7142	3			34.7142	0	34.686	0	34.7142	0	34.686	1	34.7142	0	34.7142	0
34.7948	0		34.7948	1			34.7948	0	34.7666	0	34.7948	0	34.7666	2	34.7948	0	34.7948	0
34.8756	1		34.8756	0			34.8756	0	34.8473	0	34.8756	0	34.8473	0	34.8756	0	34.8756	0
34.9565	0		34.9565	0			34.9565	0	34.9281	0	34.9565	0	34.9281	0	34.9565	0	34.9565	0
35.0374	2		35.0374	2			35.0374	0	35.009	0	35.0374	0	35.009	1	35.0374	0	35.0374	0
35.1185	1		35.1185	0			35.1185	0	35.09	0	35.1185	0	35.09	1	35.1185	0	35.1185	0
35.1997	2		35.1997	3			35.1997	0	35.1711	0	35.1997	0	35.1711	2	35.1997	0	35.1997	0
35.2809	2		35.2809	0			35.2809	0	35.2523	0	35.2809	0	35.2523	2	35.2809	0	35.2809	0
35.3622	0		35.3622	0			35.3622	0	35.3335	0	35.3622	0	35.3335	0	35.3622	0	35.3622	0
35.4437	0		35.4437	0			35.4437	0	35.4149	0	35.4437	0	35.4149	2	35.4437	0	35.4437	0
35.5252	2		35.5252	0			35.5252	0	35.4964	0	35.5252	0	35.4964	0	35.5252	0	35.5252	0
35.6068	1		35.6068	0			35.6068	0	35.5779	0	35.6068	0	35.5779	2	35.6068	0	35.6068	0
35.6885	1		35.6885	0			35.6885	0	35.6596	0	35.6885	0	35.6596	3	35.6885	0	35.6885	0
35.7703	1		35.7703	1			35.7703	0	35.7413	0	35.7703	0	35.7413	0	35.7703	0	35.7703	0
35.8522	1		35.8522	4			35.8522	0	35.8232	0	35.8522	0	35.8232	2	35.8522	0	35.8522	0
35.9342	4		35.9342	5			35.9342	0	35.9051	0	35.9342	0	35.9051	1	35.9342	0	35.9342	0
36.0163	0		36.0163	1			36.0163	0	35.9871	0	36.0163	0	35.9871	0	36.0163	0	36.0163	0
36.0985	2		36.0985	0			36.0985	0	36.0692	0	36.0985	0	36.0692	1	36.0985	0	36.0985	0
36.1808	2		36.1808	1			36.1808	0	36.1514	0	36.1808	0	36.1514	3	36.1808	0	36.1808	0
36.2632	1		36.2632	0			36.2632	0	36.2337	0	36.2632	0	36.2337	2	36.2632	0	36.2632	0
36.3456	0		36.3456	1			36.3456	0	36.3161	0	36.3456	0	36.3161	0	36.3456	0	36.3456	0
36.4282	0		36.4282	0			36.4282	0	36.3986	0	36.4282	0	36.3986	0	36.4282	0	36.4282	0
36.5108	1		36.5108	0			36.5108	0	36.4812	0	36.5108	0	36.4812	0	36.5108	1	36.5108	0
36.5936	1		36.5936	1			36.5936	0	36.5639	0	36.5936	0	36.5639	1	36.5936	0	36.5936	0
36.6764	0		36.6764	1			36.6764	0	36.6466	0	36.6764	0	36.6466	0	36.6764	0	36.6764	0
36.7593	2		36.7593	0			36.7593	0	36.7295	0	36.7593	0	36.7295	1	36.7593	0	36.7593	0
36.8424	1		36.8424	1			36.8424	0	36.8125	0	36.8424	0	36.8125	0	36.8424	0	36.8424	0
36.9255	2		36.9255	2			36.9255	0	36.8955	0	36.9255	0	36.8955	0	36.9255	0	36.9255	0
37.0087	1		37.0087	1			37.0087	0	36.9787	0	37.0087	0	36.9787	0	37.0087	0	37.0087	0
37.092	1		37.092	2			37.092	0	37.0619	0	37.092	0	37.0619	2	37.092	0	37.092	0
37.1754	4		37.1754	0			37.1754	0	37.1452	0	37.1754	0	37.1452	1	37.1754	0	37.1754	0
37.2589	2		37.2589	1			37.2589	0	37.2287	0	37.2589	0	37.2287	1	37.2589	0	37.2589	0
37.3425	0		37.3425	2			37.3425	0	37.3122	0	37.3425	0	37.3122	0	37.3425	0	37.3425	0
37.4262	4		37.4262	2			37.4262	0	37.3958	0	37.4262	0	37.3958	0	37.4262	1	37.4262	0
37.5099	1		37.5099	2			37.5099	0	37.4795	0	37.5099	0	37.4795	0	37.5099	0	37.5099	0
37.5938	0		37.5938	1			37.5938	0	37.5633	0	37.5938	0	37.5633	1	37.5938	0	37.5938	0
37.6778	0		37.6778	0			37.6778	0	37.6472	0	37.6778	0	37.6472	1	37.6778	0	37.6778	0
37.7618	2		37.7618	1			37.7618	0	37.7312	0	37.7618	0	37.7312	3	37.7618	0	37.7618	0
37.846	1		37.846	1			37.846	0	37.8153	0	37.846	0	37.8153	1	37.846	0	37.846	0
37.9302	0		37.9302	0			37.9302	0	37.8994	0	37.9302	0	37.8994	2	37.9302	0	37.9302	0
38.0145	1		38.0145	2			38.0145	0	37.9837	0	38.0145	0	37.9837	0	38.0145	0	38.0145	0
38.099	0		38.099	0			38.099	0	38.0681	0	38.099	0	38.0681	0	38.099	0	38.099	0
38.1835	1		38.1835	3			38.1835	0	38.1525	0	38.1835	0	38.1525	0	38.1835	0	38.1835	0
38.2681	1		38.2681	1			38.2681	0	38.2371	0	38.2681	0	38.2371	2	38.2681	0	38.2681	0
38.3528	1		38.3528	1			38.3528	0	38.3217	0	38.3528	0	38.3217	1	38.3528	0	38.3528	0
38.4376	1		38.4376	0			38.4376	0	38.4064	0	38.4376	0	38.4064	1	38.4376	0	38.4376	0
38.5225	2		38.5225	3			38.5225	0	38.4913	0	38.5225	0	38.4913	3	38.5225	0	38.5225	0
38.6075	3		38.6075	1			38.6075	0	38.5762	0	38.6075	0	38.5762	0	38.6075	0	38.6075	0
38.6926	0		38.6926	2			38.6926	0	38.6612	0	38.6926	0	38.6612	0	38.6926	0	38.6926	0
38.7778	0		38.7778	0			38.7778	0	38.7463	0	38.7778	0	38.7463	1	38.7778	0	38.7778	0
38.8631	1		38.8631	1			38.8631	0	38.8315	0	38.8631	0	38.8315	1	38.8631	0	38.8631	0
38.9484	2		38.9484	1			38.9484	0	38.9168	0	38.9484	0	38.9168	1	38.9484	0	38.9484	0
39.0339	0		39.0339	0			39.0339	0	39.0022	0	39.0339	0	39.0022	0	39.0339	0	39.0339	0
39.1194	1		39.1194	1			39.1194	0	39.0877	0	39.1194	0	39.0877	0	39.1194	0	39.1194	0
39.2051	1		39.2051	1			39.2051	0	39.1733	0	39.2051	0	39.1733	0	39.2051	0	39.2051	0
39.2908	4		39.2908	2			39.2908	0	39.2589	0	39.2908	0	39.2589	1	39.2908	0	39.2908	0
39.3767	1		39.3767	0			39.3767	0	39.3447	0	39.3767	0	39.3447	0	39.3767	0	39.3767	0
39.4626	1		39.4626	2			39.4626	0	39.4306	0	39.4626	0	39.4306	0	39.4626	0	39.4626	0
39.5486	3		39.5486	4			39.5486	0	39.5165	0	39.5486	0	39.5165	3	39.5486	1	39.5486	1
39.6347	0		39.6347	3			39.6347	0	39.6026	0	39.6347	0	39.6026	4	39.6347	1	39.6347	0
39.7209	2		39.7209	0			39.7209	0	39.6887	0	39.7209	0	39.6887	0	39.7209	1	39.7209	0
39.8072	3		39.8072	4			39.8072	0	39.7749	0	39.8072	0	39.7749	0	39.8072	0	39.8072	0
39.8936	0		39.8936	0			39.8936	0	39.8613	0	39.8936	0	39.8613	0	39.8936	1	39.8936	0
39.9801	2		39.9801	1			39.9801	0	39.9477	0	39.9801	1	39.9477	0	39.9801	0	39.9801	0
40.0667	2		40.0667	1			40.0667	0	40.0342	0	40.0667	0	40.0342	2	40.0667	1	40.0667	0
40.1534	2		40.1534	1			40.1534	0	40.1208	0	40.1534	0	40.1208	2	40.1534	0	40.1534	0
40.2402	0		40.2402	2			40.2402	0	40.2075	0	40.2402	0	40.2075	0	40.2402	1	40.2402	0
40.327	1		40.327	8			40.327	0	40.2943	0	40.327	0	40.2943	1	40.327	0	40.327	0
40.414	5		40.414	1			40.414	0	40.3812	1	40.414	1	40.3812	4	40.414	0	40.414	0
40.501	0		40.501	0			40.501	0	40.4682	0	40.501	0	40.4682	2	40.501	0	40.501	0
40.5882	1		40.5882	7			40.5882	0	40.5552	0	40.5882	2	40.5552	1	40.5882	0	40.5882	0
40.6754	1		40.6754	18			40.6754	0	40.6424	0	40.6754	0	40.6424	0	40.6754	1	40.6754	0
40.7628	0		40.7628	40			40.7628	0	40.7297	0	40.7628	0	40.7297	1	40.7628	0	40.7628	0
40.8502	3		40.8502	81			40.8502	0	40.817	0	40.8502	0	40.817	0	40.8502	0	40.8502	0
40.9377	1		40.9377	61			40.9377	0	40.9045	0	40.9377	0	40.9045	1	40.9377	0	40.9377	0
41.0253	2		41.0253	4			41.0253	0	40.992	0	41.0253	0	40.992	0	41.0253	0	41.0253	0
41.113	1		41.113	0			41.113	0	41.0797	0	41.113	0	41.0797	1	41.113	0	41.113	0
41.2008	4		41.2008	1			41.2008	0	41.1674	0	41.2008	0	41.1674	0	41.2008	0	41.2008	0
41.2887	1		41.2887	4			41.2887	0	41.2552	0	41.2887	0	41.2552	1	41.2887	0	41.2887	0
41.3767	1		41.3767	4			41.3767	0	41.3431	0	41.3767	0	41.3431	1	41.3767	0	41.3767	0
41.4648	1		41.4648	3			41.4648	0	41.4311	0	41.4648	0	41.4311	2	41.4648	0	41.4648	0
41.553	1		41.553	2			41.553	0	41.5193	0	41.553	0	41.5193	0	41.553	0	41.553	0
41.6412	2		41.6412	2			41.6412	0	41.6074	0	41.6412	0	41.6074	1	41.6412	0	41.6412	0
41.7296	0		41.7296	0			41.7296	0	41.6957	0	41.7296	0	41.6957	0	41.7296	0	41.7296	0
41.8181	2		41.8181	7			41.8181	0	41.7841	0	41.8181	0	41.7841	0	41.8181	0	41.8181	0
41.9066	3		41.9066	7			41.9066	0	41.8726	0	41.9066	0	41.8726	1	41.9066	0	41.9066	0
41.9953	2		41.9953	2			41.9953	0	41.9612	0	41.9953	0	41.9612	4	41.9953	0	41.9953	0
42.084	1		42.084	1			42.084	0	42.0498	0	42.084	0	42.0498	0	42.084	0	42.084	0
42.1728	2		42.1728	4			42.1728	0	42.1386	0	42.1728	0	42.1386	0	42.1728	0	42.1728	0
42.2618	1		42.2618	2			42.2618	0	42.2275	0	42.2618	0	42.2275	1	42.2618	0	42.2618	0
42.3508	4		42.3508	0			42.3508	0	42.3164	0	42.3508	0	42.3164	1	42.3508	0	42.3508	0
42.4399	1		42.4399	4			42.4399	0	42.4054	0	42.4399	0	42.4054	0	42.4399	0	42.4399	0
42.5291	2		42.5291	1			42.5291	0	42.4946	0	42.5291	0	42.4946	1	42.5291	1	42.5291	0
42.6184	0		42.6184	1			42.6184	0	42.5838	0	42.6184	0	42.5838	0	42.6184	0	42.6184	0
42.7078	0		42.7078	9			42.7078	0	42.6731	0	42.7078	0	42.6731	1	42.7078	0	42.7078	0
42.7973	2		42.7973	12			42.7973	0	42.7625	0	42.7973	0	42.7625	1	42.7973	0	42.7973	0
42.8868	1		42.8868	21			42.8868	0	42.852	0	42.8868	0	42.852	0	42.8868	0	42.8868	0
42.9765	2		42.9765	6			42.9765	0	42.9416	0	42.9765	0	42.9416	0	42.9765	0	42.9765	0
43.0663	2		43.0663	1			43.0663	0	43.0313	0	43.0663	0	43.0313	1	43.0663	0	43.0663	0
43.1562	1		43.1562	1			43.1562	0	43.1211	0	43.1562	0	43.1211	2	43.1562	0	43.1562	0
43.2461	2		43.2461	0			43.2461	0	43.211	0	43.2461	0	43.211	0	43.2461	0	43.2461	0
43.3362	1		43.3362	2			43.3362	0	43.301	0	43.3362	0	43.301	1	43.3362	0	43.3362	0
43.4263	2		43.4263	1			43.4263	0	43.3911	0	43.4263	0	43.3911	2	43.4263	1	43.4263	0
43.5165	1		43.5165	2			43.5165	0	43.4812	0	43.5165	0	43.4812	1	43.5165	0	43.5165	0
43.6069	1		43.6069	3			43.6069	0	43.5715	0	43.6069	0	43.5715	1	43.6069	0	43.6069	0
43.6973	0		43.6973	2			43.6973	0	43.6618	0	43.6973	0	43.6618	3	43.6973	0	43.6973	0
43.7878	0		43.7878	5			43.7878	0	43.7523	0	43.7878	0	43.7523	2	43.7878	0	43.7878	0
43.8784	3		43.8784	1			43.8784	0	43.8428	0	43.8784	0	43.8428	0	43.8784	0	43.8784	0
43.9691	3		43.9691	2			43.9691	0	43.9334	0	43.9691	0	43.9334	1	43.9691	0	43.9691	0
44.0599	2		44.0599	3			44.0599	0	44.0242	0	44.0599	0	44.0242	1	44.0599	0	44.0599	0
44.1508	1		44.1508	1			44.1508	0	44.115	0	44.1508	0	44.115	2	44.1508	0	44.1508	0
44.2418	3		44.2418	1			44.2418	0	44.2059	0	44.2418	0	44.2059	0	44.2418	0	44.2418	0
44.3329	3		44.3329	0			44.3329	0	44.2969	0	44.3329	0	44.2969	0	44.3329	0	44.3329	0
44.4241	0		44.4241	2			44.4241	0	44.388	0	44.4241	0	44.388	0	44.4241	0	44.4241	0
44.5153	0		44.5153	1			44.5153	0	44.4792	0	44.5153	0	44.4792	0	44.5153	0	44.5153	0
44.6067	3		44.6067	2			44.6067	0	44.5705	0	44.6067	0	44.5705	1	44.6067	0	44.6067	0
44.6981	1		44.6981	4			44.6981	0	44.6619	0	44.6981	0	44.6619	0	44.6981	0	44.6981	0
44.7897	1		44.7897	2			44.7897	0	44.7533	0	44.7897	0	44.7533	0	44.7897	1	44.7897	0
44.8813	2		44.8813	1			44.8813	0	44.8449	0	44.8813	0	44.8449	0	44.8813	0	44.8813	0
44.9731	1		44.9731	1			44.9731	0	44.9366	0	44.9731	0	44.9366	4	44.9731	0	44.9731	1
45.0649	2		45.0649	2			45.0649	0	45.0283	0	45.0649	0	45.0283	0	45.0649	0	45.0649	0
45.1568	2		45.1568	2			45.1568	0	45.1202	0	45.1568	0	45.1202	0	45.1568	0	45.1568	0
45.2488	0		45.2488	0			45.2488	0	45.2121	0	45.2488	0	45.2121	0	45.2488	0	45.2488	0
45.3409	3		45.3409	3			45.3409	0	45.3041	0	45.3409	0	45.3041	0	45.3409	0	45.3409	0
45.4331	2		45.4331	2			45.4331	0	45.3963	0	45.4331	0	45.3963	0	45.4331	0	45.4331	0
45.5254	0		45.5254	1			45.5254	0	45.4885	0	45.5254	0	45.4885	1	45.5254	0	45.5254	0
45.6178	1		45.6178	1			45.6178	0	45.5808	0	45.6178	0	45.5808	0	45.6178	0	45.6178	0
45.7103	1		45.7103	0			45.7103	0	45.6732	0	45.7103	0	45.6732	1	45.7103	0	45.7103	0
45.8029	1		45.8029	2			45.8029	0	45.7657	0	45.8029	0	45.7657	2	45.8029	0	45.8029	0
45.8956	8		45.8956	0			45.8956	0	45.8583	0	45.8956	0	45.8583	2	45.8956	0	45.8956	0
45.9883	5		45.9883	1			45.9883	0	45.951	0	45.9883	0	45.951	2	45.9883	0	45.9883	0
46.0812	1		46.0812	1			46.0812	0	46.0438	0	46.0812	0	46.0438	2	46.0812	0	46.0812	0
46.1741	0		46.1741	0			46.1741	0	46.1367	0	46.1741	0	46.1367	0	46.1741	0	46.1741	0
46.2672	0		46.2672	0			46.2672	0	46.2296	0	46.2672	0	46.2296	1	46.2672	0	46.2672	0
46.3603	3		46.3603	1			46.3603	0	46.3227	0	46.3603	0	46.3227	0	46.3603	0	46.3603	0
46.4536	2		46.4536	4			46.4536	0	46.4159	0	46.4536	0	46.4159	1	46.4536	0	46.4536	0
46.5469	0		46.5469	1			46.5469	0	46.5091	0	46.5469	0	46.5091	1	46.5469	0	46.5469	0
46.6403	2		46.6403	4			46.6403	0	46.6025	0	46.6403	0	46.6025	0	46.6403	0	46.6403	0
46.7338	2		46.7338	0			46.7338	0	46.6959	0	46.7338	0	46.6959	3	46.7338	0	46.7338	0
46.8274	1		46.8274	0			46.8274	0	46.7894	0	46.8274	0	46.7894	0	46.8274	0	46.8274	0
46.9211	0		46.9211	2			46.9211	0	46.883	0	46.9211	0	46.883	3	46.9211	0	46.9211	0
47.0149	2		47.0149	3			47.0149	0	46.9768	0	47.0149	0	46.9768	1	47.0149	0	47.0149	0
47.1088	3		47.1088	2			47.1088	0	47.0706	0	47.1088	0	47.0706	0	47.1088	0	47.1088	0
47.2028	2		47.2028	1			47.2028	0	47.1645	0	47.2028	0	47.1645	0	47.2028	0	47.2028	0
47.2969	1		47.2969	0			47.2969	0	47.2585	0	47.2969	0	47.2585	0	47.2969	0	47.2969	0
47.391	0		47.391	1			47.391	0	47.3526	0	47.391	0	47.3526	0	47.391	0	47.391	0
47.4853	1		47.4853	1			47.4853	0	47.4468	0	47.4853	0	47.4468	2	47.4853	0	47.4853	0
47.5797	1		47.5797	1			47.5797	0	47.541	0	47.5797	0	47.541	2	47.5797	0	47.5797	0
47.6741	2		47.6741	1			47.6741	0	47.6354	0	47.6741	0	47.6354	1	47.6741	0	47.6741	0
47.7687	0		47.7687	0			47.7687	0	47.7299	0	47.7687	0	47.7299	1	47.7687	0	47.7687	0
47.8633	0		47.8633	0			47.8633	0	47.8245	0	47.8633	0	47.8245	0	47.8633	0	47.8633	0
47.958	0		47.958	1			47.958	0	47.9191	0	47.958	0	47.9191	1	47.958	0	47.958	0
48.0529	1		48.0529	0			48.0529	0	48.0139	0	48.0529	0	48.0139	0	48.0529	0	48.0529	0
48.1478	0		48.1478	0			48.1478	0	48.1087	0	48.1478	0	48.1087	2	48.1478	0	48.1478	0
48.2428	0		48.2428	3			48.2428	0	48.2036	0	48.2428	0	48.2036	1	48.2428	0	48.2428	0
48.3379	1		48.3379	1			48.3379	0	48.2987	0	48.3379	0	48.2987	1	48.3379	0	48.3379	0
48.4331	0		48.4331	1			48.4331	0	48.3938	0	48.4331	0	48.3938	1	48.4331	0	48.4331	0
48.5284	1		48.5284	4			48.5284	0	48.489	0	48.5284	0	48.489	1	48.5284	0	48.5284	0
48.6238	1		48.6238	2			48.6238	0	48.5843	0	48.6238	0	48.5843	1	48.6238	0	48.6238	0
48.7193	1		48.7193	0			48.7193	0	48.6797	0	48.7193	0	48.6797	0	48.7193	0	48.7193	0
48.8148	1		48.8148	3			48.8148	0	48.7752	0	48.8148	0	48.7752	0	48.8148	0	48.8148	0
48.9105	2		48.9105	2			48.9105	0	48.8708	0	48.9105	0	48.8708	1	48.9105	0	48.9105	0
49.0063	1		49.0063	2			49.0063	0	48.9665	0	49.0063	0	48.9665	0	49.0063	0	49.0063	0
49.1021	0		49.1021	1			49.1021	0	49.0623	0	49.1021	0	49.0623	1	49.1021	0	49.1021	0
49.1981	2		49.1981	0			49.1981	0	49.1581	0	49.1981	0	49.1581	0	49.1981	0	49.1981	0
49.2941	0		49.2941	0			49.2941	0	49.2541	0	49.2941	0	49.2541	2	49.2941	0	49.2941	0
49.3902	1		49.3902	2			49.3902	0	49.3502	0	49.3902	0	49.3502	0	49.3902	0	49.3902	0
49.4865	1		49.4865	0			49.4865	0	49.4463	0	49.4865	0	49.4463	0	49.4865	0	49.4865	0
49.5828	0		49.5828	3			49.5828	0	49.5426	0	49.5828	0	49.5426	2	49.5828	0	49.5828	0
49.6792	1		49.6792	2			49.6792	0	49.6389	0	49.6792	0	49.6389	0	49.6792	0	49.6792	0
49.7757	1		49.7757	1			49.7757	0	49.7353	0	49.7757	0	49.7353	0	49.7757	0	49.7757	0
49.8723	2		49.8723	0			49.8723	0	49.8319	0	49.8723	0	49.8319	0	49.8723	0	49.8723	0
49.969	1		49.969	1			49.969	0	49.9285	0	49.969	0	49.9285	1	49.969	0	49.969	0
50.0658	2		50.0658	2			50.0658	0	50.0252	0	50.0658	0	50.0252	1	50.0658	0	50.0658	0
50.1627	2		50.1627	0			50.1627	0	50.122	0	50.1627	0	50.122	1	50.1627	0	50.1627	0
50.2597	2		50.2597	1			50.2597	0	50.2189	0	50.2597	0	50.2189	2	50.2597	0	50.2597	0
50.3568	2		50.3568	0			50.3568	0	50.3159	0	50.3568	0	50.3159	3	50.3568	0	50.3568	0
50.4539	2		50.4539	0			50.4539	0	50.413	0	50.4539	0	50.413	1	50.4539	0	50.4539	0
50.5512	0		50.5512	2			50.5512	0	50.5102	0	50.5512	0	50.5102	0	50.5512	0	50.5512	0
50.6485	1		50.6485	2			50.6485	0	50.6074	0	50.6485	0	50.6074	1	50.6485	0	50.6485	0
50.746	1		50.746	2			50.746	0	50.7048	0	50.746	0	50.7048	0	50.746	0	50.746	0
50.8435	2		50.8435	2			50.8435	0	50.8023	0	50.8435	0	50.8023	0	50.8435	0	50.8435	0
50.9412	1		50.9412	0			50.9412	0	50.8998	0	50.9412	0	50.8998	0	50.9412	0	50.9412	0
51.0389	2		51.0389	0			51.0389	0	50.9975	0	51.0389	0	50.9975	0	51.0389	0	51.0389	0
51.1367	1		51.1367	1			51.1367	0	51.0952	0	51.1367	0	51.0952	1	51.1367	0	51.1367	0
51.2346	1		51.2346	1			51.2346	0	51.1931	0	51.2346	0	51.1931	2	51.2346	0	51.2346	0
51.3326	0		51.3326	0			51.3326	0	51.291	0	51.3326	0	51.291	1	51.3326	0	51.3326	0
51.4307	2		51.4307	0			51.4307	0	51.389	0	51.4307	0	51.389	0	51.4307	0	51.4307	0
51.5289	3		51.5289	1			51.5289	0	51.4871	0	51.5289	0	51.4871	1	51.5289	0	51.5289	0
51.6272	1		51.6272	1			51.6272	0	51.5853	0	51.6272	0	51.5853	2	51.6272	0	51.6272	0
51.7256	3		51.7256	1			51.7256	0	51.6836	0	51.7256	0	51.6836	3	51.7256	0	51.7256	0
51.8241	4		51.8241	2			51.8241	0	51.782	0	51.8241	0	51.782	0	51.8241	0	51.8241	0
51.9227	0		51.9227	1			51.9227	0	51.8805	0	51.9227	0	51.8805	0	51.9227	0	51.9227	0
52.0213	1		52.0213	0			52.0213	0	51.9791	0	52.0213	0	51.9791	0	52.0213	0	52.0213	0
52.1201	2		52.1201	2			52.1201	0	52.0778	0	52.1201	0	52.0778	0	52.1201	0	52.1201	0
52.2189	1		52.2189	2			52.2189	0	52.1766	0	52.2189	0	52.1766	1	52.2189	0	52.2189	0
52.3179	2		52.3179	2			52.3179	0	52.2754	0	52.3179	0	52.2754	1	52.3179	0	52.3179	0
52.4169	1		52.4169	0			52.4169	0	52.3744	0	52.4169	0	52.3744	0	52.4169	0	52.4169	0
52.5161	1		52.5161	2			52.5161	0	52.4735	0	52.5161	0	52.4735	2	52.5161	0	52.5161	0
52.6153	0		52.6153	1			52.6153	0	52.5726	0	52.6153	0	52.5726	1	52.6153	0	52.6153	0
52.7146	4		52.7146	4			52.7146	0	52.6718	0	52.7146	0	52.6718	2	52.7146	0	52.7146	0
52.814	1		52.814	2			52.814	0	52.7712	0	52.814	0	52.7712	0	52.814	0	52.814	0
52.9135	2		52.9135	3			52.9135	0	52.8706	0	52.9135	0	52.8706	1	52.9135	0	52.9135	0
53.0131	3		53.0131	0			53.0131	0	52.9701	0	53.0131	0	52.9701	1	53.0131	0	53.0131	0
53.1128	2		53.1128	3			53.1128	0	53.0697	0	53.1128	0	53.0697	0	53.1128	0	53.1128	0
53.2126	3		53.2126	1			53.2126	0	53.1694	0	53.2126	0	53.1694	1	53.2126	0	53.2126	0
53.3125	1		53.3125	2			53.3125	0	53.2692	0	53.3125	0	53.2692	2	53.3125	0	53.3125	0
53.4125	1		53.4125	3			53.4125	0	53.3691	0	53.4125	0	53.3691	1	53.4125	0	53.4125	0
53.5126	3		53.5126	3			53.5126	0	53.4691	0	53.5126	0	53.4691	0	53.5126	0	53.5126	0
53.6127	1		53.6127	2			53.6127	0	53.5692	0	53.6127	0	53.5692	0	53.6127	0	53.6127	0
53.713	0		53.713	2			53.713	0	53.6694	0	53.713	0	53.6694	2	53.713	0	53.713	0
53.8133	0		53.8133	4			53.8133	0	53.7697	0	53.8133	0	53.7697	0	53.8133	0	53.8133	0
53.9138	1		53.9138	0			53.9138	0	53.87	0	53.9138	0	53.87	1	53.9138	0	53.9138	1
54.0143	0		54.0143	0			54.0143	0	53.9705	0	54.0143	0	53.9705	0	54.0143	0	54.0143	0
54.1149	0		54.1149	3			54.1149	0	54.071	0	54.1149	0	54.071	1	54.1149	0	54.1149	0
54.2157	2		54.2157	2			54.2157	0	54.1717	0	54.2157	0	54.1717	0	54.2157	0	54.2157	0
54.3165	3		54.3165	2			54.3165	0	54.2724	0	54.3165	0	54.2724	0	54.3165	0	54.3165	0
54.4174	2		54.4174	4			54.4174	0	54.3732	0	54.4174	0	54.3732	1	54.4174	0	54.4174	0
54.5184	2		54.5184	3			54.5184	0	54.4742	0	54.5184	0	54.4742	0	54.5184	0	54.5184	0
54.6195	2		54.6195	2			54.6195	0	54.5752	0	54.6195	0	54.5752	2	54.6195	0	54.6195	0
54.7207	5		54.7207	3			54.7207	0	54.6763	0	54.7207	0	54.6763	0	54.7207	0	54.7207	0
54.822	5		54.822	3			54.822	0	54.7775	1	54.822	0	54.7775	0	54.822	0	54.822	0
54.9234	2		54.9234	3			54.9234	0	54.8788	0	54.9234	0	54.8788	0	54.9234	0	54.9234	0
55.0248	8		55.0248	5			55.0248	0	54.9802	0	55.0248	0	54.9802	0	55.0248	0	55.0248	0
55.1264	16		55.1264	9			55.1264	0	55.0817	0	55.1264	0	55.0817	0	55.1264	0	55.1264	0
55.2281	14		55.2281	11			55.2281	0	55.1833	0	55.2281	0	55.1833	0	55.2281	0	55.2281	0
55.3298	7		55.3298	7			55.3298	0	55.2849	0	55.3298	0	55.2849	1	55.3298	1	55.3298	0
55.4317	8		55.4317	4			55.4317	0	55.3867	0	55.4317	0	55.3867	1	55.4317	0	55.4317	0
55.5336	15		55.5336	2			55.5336	0	55.4886	0	55.5336	1	55.4886	1	55.5336	0	55.5336	0
55.6357	67		55.6357	18			55.6357	0	55.5905	0	55.6357	0	55.5905	1	55.6357	0	55.6357	0
55.7378	121		55.7378	42			55.7378	0	55.6926	0	55.7378	0	55.6926	0	55.7378	0	55.7378	0
55.84	245		55.84	125			55.84	0	55.7947	0	55.84	0	55.7947	1	55.84	0	55.84	0
55.9423	296		55.9423	253			55.9423	0	55.8969	0	55.9423	0	55.8969	0	55.9423	1	55.9423	0
56.0447	103		56.0447	121			56.0447	0	55.9993	0	56.0447	1	55.9993	0	56.0447	1	56.0447	0
56.1473	32		56.1473	56			56.1473	0	56.1017	0	56.1473	0	56.1017	1	56.1473	0	56.1473	0
56.2499	28		56.2499	33			56.2499	0	56.2042	0	56.2499	1	56.2042	1	56.2499	0	56.2499	0
56.3525	19		56.3525	25			56.3525	0	56.3068	0	56.3525	0	56.3068	0	56.3525	0	56.3525	0
56.4553	16		56.4553	38			56.4553	0	56.4095	2	56.4553	0	56.4095	0	56.4553	0	56.4553	0
56.5582	41		56.5582	76			56.5582	0	56.5123	0	56.5582	0	56.5123	3	56.5582	0	56.5582	0
56.6612	60		56.6612	158			56.6612	0	56.6152	1	56.6612	0	56.6152	0	56.6612	1	56.6612	0
56.7643	126		56.7643	372			56.7643	0	56.7182	0	56.7643	0	56.7182	0	56.7643	1	56.7643	0
56.8674	232		56.8674	688			56.8674	1	56.8213	0	56.8674	0	56.8213	1	56.8674	2	56.8674	0
56.9707	185		56.9707	841			56.9707	0	56.9244	1	56.9707	0	56.9244	1	56.9707	3	56.9707	0
57.074	25		57.074	78			57.074	0	57.0277	0	57.074	0	57.0277	1	57.074	0	57.074	0
57.1775	12		57.1775	21			57.1775	0	57.1311	0	57.1775	0	57.1311	1	57.1775	0	57.1775	0
57.281	14		57.281	8			57.281	0	57.2345	0	57.281	0	57.2345	0	57.281	0	57.281	0
57.3846	15		57.3846	17			57.3846	0	57.3381	0	57.3846	0	57.3381	3	57.3846	0	57.3846	0
57.4883	13		57.4883	14			57.4883	0	57.4417	0	57.4883	0	57.4417	0	57.4883	0	57.4883	0
57.5922	15		57.5922	10			57.5922	0	57.5454	0	57.5922	0	57.5454	2	57.5922	0	57.5922	0
57.6961	24		57.6961	14			57.6961	0	57.6492	0	57.6961	0	57.6492	1	57.6961	0	57.6961	0
57.8001	30		57.8001	35			57.8001	0	57.7532	1	57.8001	0	57.7532	0	57.8001	0	57.8001	0
57.9042	49		57.9042	50			57.9042	0	57.8572	0	57.9042	0	57.8572	0	57.9042	0	57.9042	0
58.0084	16		58.0084	40			58.0084	0	57.9613	0	58.0084	0	57.9613	0	58.0084	0	58.0084	0
58.1126	8		58.1126	24			58.1126	0	58.0655	0	58.1126	0	58.0655	0	58.1126	0	58.1126	0
58.217	14		58.217	15			58.217	0	58.1698	0	58.217	0	58.1698	1	58.217	0	58.217	0
58.3215	11		58.3215	12			58.3215	0	58.2742	0	58.3215	0	58.2742	1	58.3215	0	58.3215	0
58.4261	5		58.4261	16			58.4261	0	58.3786	0	58.4261	0	58.3786	0	58.4261	1	58.4261	0
58.5307	10		58.5307	11			58.5307	0	58.4832	0	58.5307	0	58.4832	1	58.5307	0	58.5307	0
58.6355	3		58.6355	8			58.6355	0	58.5879	0	58.6355	0	58.5879	0	58.6355	0	58.6355	0
58.7403	6		58.7403	9			58.7403	0	58.6927	0	58.7403	0	58.6927	2	58.7403	1	58.7403	0
58.8453	8		58.8453	9			58.8453	0	58.7975	0	58.8453	0	58.7975	0	58.8453	0	58.8453	0
58.9503	8		58.9503	10			58.9503	0	58.9025	0	58.9503	0	58.9025	2	58.9503	0	58.9503	0
59.0554	7		59.0554	12			59.0554	0	59.0075	0	59.0554	0	59.0075	0	59.0554	0	59.0554	0
59.1606	5		59.1606	9			59.1606	0	59.1126	0	59.1606	0	59.1126	0	59.1606	0	59.1606	0
59.266	5		59.266	7			59.266	0	59.2179	0	59.266	0	59.2179	0	59.266	0	59.266	0
59.3714	6		59.3714	8			59.3714	0	59.3232	0	59.3714	0	59.3232	1	59.3714	0	59.3714	0
59.4769	5		59.4769	6			59.4769	0	59.4286	0	59.4769	0	59.4286	1	59.4769	0	59.4769	0
59.5825	4		59.5825	9			59.5825	0	59.5341	0	59.5825	0	59.5341	0	59.5825	0	59.5825	0
59.6882	7		59.6882	7			59.6882	0	59.6397	0	59.6882	0	59.6397	0	59.6882	0	59.6882	0
59.7939	6		59.7939	10			59.7939	0	59.7454	0	59.7939	0	59.7454	0	59.7939	0	59.7939	0
59.8998	6		59.8998	6			59.8998	0	59.8512	0	59.8998	0	59.8512	1	59.8998	0	59.8998	0
60.0058	6		60.0058	4			60.0058	0	59.9571	0	60.0058	0	59.9571	0	60.0058	0	60.0058	0
60.1118	4		60.1118	12			60.1118	0	60.0631	0	60.1118	0	60.0631	0	60.1118	0	60.1118	0
60.218	5		60.218	5			60.218	0	60.1691	0	60.218	0	60.1691	1	60.218	0	60.218	0
60.3243	3		60.3243	4			60.3243	0	60.2753	0	60.3243	0	60.2753	1	60.3243	0	60.3243	0
60.4306	1		60.4306	4			60.4306	0	60.3816	0	60.4306	0	60.3816	4	60.4306	0	60.4306	0
60.537	3		60.537	7			60.537	0	60.4879	0	60.537	0	60.4879	1	60.537	1	60.537	0
60.6436	6		60.6436	2			60.6436	0	60.5944	0	60.6436	0	60.5944	1	60.6436	0	60.6436	0
60.7502	4		60.7502	4			60.7502	0	60.7009	0	60.7502	0	60.7009	2	60.7502	0	60.7502	0
60.8569	6		60.8569	6			60.8569	0	60.8075	0	60.8569	0	60.8075	0	60.8569	0	60.8569	0
60.9637	3		60.9637	4			60.9637	0	60.9143	0	60.9637	0	60.9143	1	60.9637	0	60.9637	0
61.0706	5		61.0706	7			61.0706	0	61.0211	0	61.0706	0	61.0211	0	61.0706	0	61.0706	0
61.1776	4		61.1776	4			61.1776	0	61.128	0	61.1776	0	61.128	1	61.1776	0	61.1776	0
61.2847	9		61.2847	7			61.2847	0	61.235	0	61.2847	0	61.235	1	61.2847	0	61.2847	0
61.3919	6		61.3919	2			61.3919	0	61.3421	0	61.3919	0	61.3421	2	61.3919	0	61.3919	0
61.4992	4		61.4992	8			61.4992	0	61.4493	0	61.4992	0	61.4493	0	61.4992	0	61.4992	0
61.6066	5		61.6066	2			61.6066	0	61.5566	0	61.6066	0	61.5566	1	61.6066	0	61.6066	0
61.714	4		61.714	6			61.714	0	61.664	0	61.714	0	61.664	0	61.714	0	61.714	0
61.8216	2		61.8216	3			61.8216	0	61.7714	0	61.8216	0	61.7714	0	61.8216	0	61.8216	0
61.9293	3		61.9293	6			61.9293	0	61.879	0	61.9293	0	61.879	1	61.9293	0	61.9293	0
62.037	2		62.037	5			62.037	0	61.9867	0	62.037	0	61.9867	0	62.037	0	62.037	0
62.1449	2		62.1449	7			62.1449	0	62.0944	0	62.1449	0	62.0944	2	62.1449	0	62.1449	0
62.2528	1		62.2528	6			62.2528	0	62.2023	0	62.2528	0	62.2023	0	62.2528	0	62.2528	0
62.3608	2		62.3608	6			62.3608	0	62.3102	0	62.3608	0	62.3102	0	62.3608	0	62.3608	0
62.469	3		62.469	2			62.469	0	62.4183	0	62.469	0	62.4183	0	62.469	0	62.469	0
62.5772	3		62.5772	1			62.5772	0	62.5264	0	62.5772	0	62.5264	2	62.5772	0	62.5772	0
62.6855	2		62.6855	6			62.6855	0	62.6346	0	62.6855	0	62.6346	0	62.6855	0	62.6855	0
62.7939	6		62.7939	4			62.7939	0	62.7429	0	62.7939	0	62.7429	0	62.7939	0	62.7939	0
62.9024	2		62.9024	5			62.9024	0	62.8513	0	62.9024	0	62.8513	0	62.9024	0	62.9024	0
63.011	4		63.011	4			63.011	0	62.9598	0	63.011	0	62.9598	1	63.011	1	63.011	0
63.1197	4		63.1197	3			63.1197	0	63.0684	0	63.1197	0	63.0684	0	63.1197	0	63.1197	0
63.2284	1		63.2284	5			63.2284	0	63.1771	0	63.2284	0	63.1771	0	63.2284	0	63.2284	0
63.3373	0		63.3373	3			63.3373	0	63.2859	0	63.3373	0	63.2859	0	63.3373	0	63.3373	0
63.4463	3		63.4463	4			63.4463	0	63.3948	0	63.4463	0	63.3948	0	63.4463	0	63.4463	0
63.5554	2		63.5554	2			63.5554	0	63.5038	0	63.5554	0	63.5038	1	63.5554	0	63.5554	0
63.6645	1		63.6645	1			63.6645	0	63.6128	0	63.6645	0	63.6128	1	63.6645	0	63.6645	0
63.7738	1		63.7738	8			63.7738	0	63.722	0	63.7738	0	63.722	1	63.7738	0	63.7738	0
63.8831	4		63.8831	4			63.8831	0	63.8313	0	63.8831	0	63.8313	0	63.8831	0	63.8831	0
63.9925	3		63.9925	5			63.9925	0	63.9406	0	63.9925	0	63.9406	0	63.9925	0	63.9925	0
64.1021	2		64.1021	2			64.1021	0	64.05	0	64.1021	0	64.05	1	64.1021	0	64.1021	0
64.2117	2		64.2117	3			64.2117	0	64.1596	0	64.2117	0	64.1596	2	64.2117	0	64.2117	0
64.3214	5		64.3214	2			64.3214	0	64.2692	0	64.3214	0	64.2692	1	64.3214	0	64.3214	0
64.4312	3		64.4312	4			64.4312	0	64.3789	0	64.4312	0	64.3789	0	64.4312	0	64.4312	0
64.5411	1		64.5411	5			64.5411	0	64.4887	1	64.5411	0	64.4887	1	64.5411	0	64.5411	0
64.6511	4		64.6511	9			64.6511	0	64.5986	0	64.6511	0	64.5986	1	64.6511	0	64.6511	0
64.7612	2		64.7612	8			64.7612	0	64.7087	0	64.7612	0	64.7087	0	64.7612	0	64.7612	0
64.8714	0		64.8714	18			64.8714	0	64.8187	0	64.8714	0	64.8187	0	64.8714	0	64.8714	0
64.9817	1		64.9817	20			64.9817	0	64.9289	0	64.9817	0	64.9289	0	64.9817	1	64.9817	0
65.092	1		65.092	7			65.092	0	65.0392	0	65.092	0	65.0392	0	65.092	0	65.092	0
65.2025	1		65.2025	3			65.2025	0	65.1496	0	65.2025	0	65.1496	1	65.2025	0	65.2025	0
65.3131	1		65.3131	4			65.3131	0	65.2601	0	65.3131	0	65.2601	1	65.3131	0	65.3131	0
65.4237	2		65.4237	5			65.4237	0	65.3706	0	65.4237	0	65.3706	1	65.4237	0	65.4237	0
65.5345	2		65.5345	0			65.5345	0	65.4813	0	65.5345	0	65.4813	2	65.5345	1	65.5345	0
65.6453	1		65.6453	2			65.6453	0	65.592	0	65.6453	0	65.592	0	65.6453	0	65.6453	0
65.7562	3		65.7562	1			65.7562	0	65.7029	0	65.7562	0	65.7029	0	65.7562	0	65.7562	0
65.8673	3		65.8673	3			65.8673	0	65.8138	0	65.8673	0	65.8138	1	65.8673	0	65.8673	0
65.9784	1		65.9784	9			65.9784	0	65.9248	0	65.9784	0	65.9248	1	65.9784	0	65.9784	0
66.0896	0		66.0896	6			66.0896	0	66.036	0	66.0896	0	66.036	1	66.0896	0	66.0896	0
66.2009	1		66.2009	5			66.2009	0	66.1472	0	66.2009	0	66.1472	1	66.2009	0	66.2009	0
66.3123	0		66.3123	5			66.3123	0	66.2585	0	66.3123	0	66.2585	1	66.3123	0	66.3123	0
66.4238	1		66.4238	1			66.4238	0	66.3699	0	66.4238	1	66.3699	0	66.4238	0	66.4238	0
66.5354	4		66.5354	3			66.5354	0	66.4814	0	66.5354	0	66.4814	0	66.5354	0	66.5354	0
66.6471	1		66.6471	2			66.6471	0	66.593	0	66.6471	0	66.593	0	66.6471	0	66.6471	0
66.7589	1		66.7589	2			66.7589	0	66.7047	0	66.7589	0	66.7047	0	66.7589	0	66.7589	0
66.8707	1		66.8707	3			66.8707	0	66.8165	0	66.8707	0	66.8165	0	66.8707	0	66.8707	0
66.9827	3		66.9827	3			66.9827	0	66.9283	0	66.9827	0	66.9283	0	66.9827	0	66.9827	0
67.0948	1		67.0948	2			67.0948	0	67.0403	0	67.0948	0	67.0403	1	67.0948	0	67.0948	0
67.2069	3		67.2069	5			67.2069	0	67.1524	0	67.2069	0	67.1524	0	67.2069	0	67.2069	0
67.3192	0		67.3192	2			67.3192	0	67.2645	0	67.3192	0	67.2645	1	67.3192	0	67.3192	0
67.4315	0		67.4315	1			67.4315	0	67.3768	0	67.4315	0	67.3768	2	67.4315	0	67.4315	0
67.5439	0		67.5439	1			67.5439	0	67.4891	0	67.5439	0	67.4891	1	67.5439	0	67.5439	0
67.6564	1		67.6564	3			67.6564	0	67.6015	0	67.6564	1	67.6015	1	67.6564	0	67.6564	0
67.7691	0		67.7691	1			67.7691	0	67.7141	0	67.7691	0	67.7141	1	67.7691	0	67.7691	0
67.8818	2		67.8818	2			67.8818	0	67.8267	0	67.8818	0	67.8267	1	67.8818	0	67.8818	0
67.9946	0		67.9946	2			67.9946	0	67.9394	0	67.9946	0	67.9394	0	67.9946	0	67.9946	0
68.1075	3		68.1075	3			68.1075	0	68.0522	0	68.1075	0	68.0522	1	68.1075	0	68.1075	0
68.2205	4		68.2205	2			68.2205	0	68.1651	0	68.2205	0	68.1651	1	68.2205	0	68.2205	0
68.3336	2		68.3336	1			68.3336	0	68.2781	0	68.3336	0	68.2781	0	68.3336	0	68.3336	0
68.4468	1		68.4468	3			68.4468	0	68.3912	0	68.4468	0	68.3912	2	68.4468	0	68.4468	0
68.56	1		68.56	1			68.56	0	68.5044	0	68.56	0	68.5044	0	68.56	0	68.56	0
68.6734	1		68.6734	1			68.6734	0	68.6177	0	68.6734	0	68.6177	0	68.6734	0	68.6734	0
68.7869	2		68.7869	0			68.7869	0	68.731	0	68.7869	1	68.731	1	68.7869	0	68.7869	0
68.9004	0		68.9004	2			68.9004	0	68.8445	0	68.9004	0	68.8445	3	68.9004	0	68.9004	0
69.0141	3		69.0141	4			69.0141	0	68.9581	0	69.0141	0	68.9581	0	69.0141	0	69.0141	0
69.1278	0		69.1278	2			69.1278	0	69.0717	0	69.1278	0	69.0717	1	69.1278	0	69.1278	0
69.2417	1		69.2417	0			69.2417	0	69.1855	0	69.2417	0	69.1855	1	69.2417	0	69.2417	0
69.3556	2		69.3556	4			69.3556	0	69.2993	0	69.3556	0	69.2993	1	69.3556	0	69.3556	0
69.4696	0		69.4696	2			69.4696	0	69.4132	0	69.4696	0	69.4132	1	69.4696	0	69.4696	0
69.5837	2		69.5837	1			69.5837	0	69.5273	0	69.5837	0	69.5273	0	69.5837	0	69.5837	0
69.6979	2		69.6979	2			69.6979	0	69.6414	0	69.6979	0	69.6414	2	69.6979	0	69.6979	0
69.8122	3		69.8122	4			69.8122	0	69.7556	0	69.8122	0	69.7556	0	69.8122	0	69.8122	0
69.9266	5		69.9266	3			69.9266	0	69.8699	0	69.9266	0	69.8699	0	69.9266	0	69.9266	0
70.0411	9		70.0411	3			70.0411	0	69.9843	0	70.0411	0	69.9843	0	70.0411	0	70.0411	0
70.1557	5		70.1557	2			70.1557	0	70.0988	0	70.1557	0	70.0988	0	70.1557	0	70.1557	0
70.2704	2		70.2704	3			70.2704	0	70.2134	0	70.2704	0	70.2134	1	70.2704	0	70.2704	0
70.3852	1		70.3852	3			70.3852	0	70.3281	0	70.3852	0	70.3281	0	70.3852	0	70.3852	0
70.5	3		70.5	2			70.5	0	70.4428	0	70.5	0	70.4428	2	70.5	0	70.5	0
70.615	4		70.615	2			70.615	0	70.5577	0	70.615	0	70.5577	0	70.615	0	70.615	0
70.7301	5		70.7301	3			70.7301	0	70.6727	0	70.7301	0	70.6727	2	70.7301	0	70.7301	0
70.8452	8		70.8452	7			70.8452	0	70.7877	0	70.8452	0	70.7877	0	70.8452	0	70.8452	0
70.9605	13		70.9605	5			70.9605	0	70.9029	1	70.9605	0	70.9029	0	70.9605	0	70.9605	0
71.0758	4		71.0758	1			71.0758	0	71.0181	0	71.0758	0	71.0181	2	71.0758	0	71.0758	0
71.1912	1		71.1912	1			71.1912	0	71.1334	0	71.1912	0	71.1334	1	71.1912	0	71.1912	0
71.3067	2		71.3067	1			71.3067	0	71.2489	0	71.3067	0	71.2489	1	71.3067	0	71.3067	0
71.4224	3		71.4224	2			71.4224	0	71.3644	0	71.4224	0	71.3644	0	71.4224	0	71.4224	0
71.5381	0		71.5381	4			71.5381	0	71.48	0	71.5381	0	71.48	0	71.5381	0	71.5381	0
71.6539	1		71.6539	3			71.6539	0	71.5957	0	71.6539	0	71.5957	0	71.6539	0	71.6539	0
71.7698	3		71.7698	2			71.7698	0	71.7115	0	71.7698	0	71.7115	0	71.7698	0	71.7698	0
71.8858	0		71.8858	2			71.8858	0	71.8274	0	71.8858	0	71.8274	1	71.8858	0	71.8858	0
72.0018	7		72.0018	0			72.0018	0	71.9434	0	72.0018	0	71.9434	0	72.0018	0	72.0018	0
72.118	1		72.118	2			72.118	0	72.0595	0	72.118	0	72.0595	2	72.118	0	72.118	0
72.2343	1		72.2343	2			72.2343	0	72.1757	0	72.2343	0	72.1757	0	72.2343	0	72.2343	0
72.3507	3		72.3507	2			72.3507	0	72.292	0	72.3507	0	72.292	0	72.3507	0	72.3507	0
72.4671	0		72.4671	2			72.4671	0	72.4083	0	72.4671	0	72.4083	0	72.4671	0	72.4671	0
72.5837	2		72.5837	2			72.5837	0	72.5248	0	72.5837	0	72.5248	0	72.5837	0	72.5837	0
72.7003	3		72.7003	1			72.7003	0	72.6413	0	72.7003	0	72.6413	0	72.7003	1	72.7003	0
72.8171	3		72.8171	2			72.8171	0	72.758	0	72.8171	0	72.758	0	72.8171	0	72.8171	0
72.9339	2		72.9339	2			72.9339	0	72.8747	0	72.9339	0	72.8747	2	72.9339	0	72.9339	0
73.0508	1		73.0508	1			73.0508	0	72.9915	0	73.0508	0	72.9915	0	73.0508	1	73.0508	0
73.1678	1		73.1678	0			73.1678	0	73.1085	0	73.1678	0	73.1085	0	73.1678	0	73.1678	0
73.285	1		73.285	2			73.285	0	73.2255	0	73.285	0	73.2255	0	73.285	0	73.285	0
73.4022	0		73.4022	1			73.4022	0	73.3426	0	73.4022	0	73.3426	0	73.4022	1	73.4022	0
73.5195	0		73.5195	1			73.5195	0	73.4598	0	73.5195	0	73.4598	1	73.5195	0	73.5195	0
73.6369	1		73.6369	0			73.6369	0	73.5771	0	73.6369	0	73.5771	0	73.6369	0	73.6369	0
73.7544	1		73.7544	1			73.7544	0	73.6945	0	73.7544	0	73.6945	0	73.7544	0	73.7544	0
73.8719	0		73.8719	1			73.8719	0	73.812	0	73.8719	0	73.812	0	73.8719	0	73.8719	0
73.9896	1		73.9896	0			73.9896	0	73.9296	0	73.9896	0	73.9296	1	73.9896	0	73.9896	0
74.1074	1		74.1074	3			74.1074	0	74.0473	0	74.1074	0	74.0473	2	74.1074	0	74.1074	0
74.2253	1		74.2253	2			74.2253	0	74.165	0	74.2253	0	74.165	1	74.2253	0	74.2253	0
74.3432	3		74.3432	5			74.3432	0	74.2829	0	74.3432	0	74.2829	0	74.3432	0	74.3432	0
74.4613	3		74.4613	3			74.4613	0	74.4008	0	74.4613	0	74.4008	0	74.4613	0	74.4613	0
74.5794	2		74.5794	0			74.5794	0	74.5189	0	74.5794	0	74.5189	0	74.5794	0	74.5794	0
74.6977	2		74.6977	2			74.6977	0	74.637	0	74.6977	0	74.637	0	74.6977	0	74.6977	0
74.816	2		74.816	1			74.816	0	74.7553	0	74.816	0	74.7553	2	74.816	0	74.816	0
74.9344	2		74.9344	0			74.9344	0	74.8736	0	74.9344	0	74.8736	1	74.9344	0	74.9344	0
75.0529	0		75.0529	0			75.0529	0	74.992	0	75.0529	0	74.992	1	75.0529	0	75.0529	0
75.1715	0		75.1715	1			75.1715	0	75.1105	0	75.1715	0	75.1105	0	75.1715	0	75.1715	0
75.2903	2		75.2903	3			75.2903	0	75.2292	0	75.2903	0	75.2292	0	75.2903	0	75.2903	0
75.4091	1		75.4091	2			75.4091	0	75.3479	0	75.4091	0	75.3479	0	75.4091	0	75.4091	0
75.528	1		75.528	1			75.528	0	75.4667	0	75.528	0	75.4667	3	75.528	0	75.528	0
75.6469	0		75.6469	1			75.6469	0	75.5856	0	75.6469	0	75.5856	1	75.6469	0	75.6469	0
75.766	2		75.766	2			75.766	0	75.7045	0	75.766	0	75.7045	0	75.766	0	75.766	0
75.8852	1		75.8852	3			75.8852	0	75.8236	0	75.8852	0	75.8236	1	75.8852	0	75.8852	0
76.0045	1		76.0045	0			76.0045	0	75.9428	0	76.0045	0	75.9428	1	76.0045	0	76.0045	0
76.1238	0		76.1238	3			76.1238	0	76.0621	0	76.1238	0	76.0621	0	76.1238	1	76.1238	0
76.2433	0		76.2433	0			76.2433	0	76.1814	0	76.2433	0	76.1814	0	76.2433	1	76.2433	0
76.3628	1		76.3628	2			76.3628	0	76.3009	0	76.3628	0	76.3009	0	76.3628	0	76.3628	0
76.4825	4		76.4825	0			76.4825	0	76.4204	0	76.4825	0	76.4204	1	76.4825	0	76.4825	0
76.6022	1		76.6022	0			76.6022	0	76.5401	0	76.6022	0	76.5401	1	76.6022	1	76.6022	0
76.7221	0		76.7221	0			76.7221	0	76.6598	0	76.7221	0	76.6598	2	76.7221	0	76.7221	0
76.842	0		76.842	1			76.842	0	76.7796	0	76.842	0	76.7796	0	76.842	0	76.842	0
76.962	2		76.962	1			76.962	0	76.8995	0	76.962	0	76.8995	0	76.962	0	76.962	0
77.0821	1		77.0821	1			77.0821	0	77.0196	0	77.0821	0	77.0196	0	77.0821	0	77.0821	0
77.2023	2		77.2023	3			77.2023	0	77.1397	0	77.2023	0	77.1397	1	77.2023	0	77.2023	0
77.3226	1		77.3226	3			77.3226	0	77.2599	0	77.3226	0	77.2599	3	77.3226	0	77.3226	0
77.443	1		77.443	2			77.443	0	77.3802	0	77.443	0	77.3802	1	77.443	1	77.443	0
77.5635	0		77.5635	0			77.5635	0	77.5006	0	77.5635	0	77.5006	0	77.5635	0	77.5635	0
77.6841	1		77.6841	2			77.6841	0	77.621	0	77.6841	0	77.621	0	77.6841	0	77.6841	0
77.8047	3		77.8047	3			77.8047	0	77.7416	0	77.8047	0	77.7416	2	77.8047	0	77.8047	0
77.9255	0		77.9255	4			77.9255	0	77.8623	0	77.9255	0	77.8623	1	77.9255	0	77.9255	0
78.0464	1		78.0464	5			78.0464	0	77.983	0	78.0464	0	77.983	1	78.0464	0	78.0464	0
78.1673	1		78.1673	1			78.1673	0	78.1039	0	78.1673	0	78.1039	0	78.1673	0	78.1673	0
78.2884	1		78.2884	0			78.2884	0	78.2249	0	78.2884	1	78.2249	0	78.2884	0	78.2884	1
78.4095	0		78.4095	4			78.4095	0	78.3459	0	78.4095	0	78.3459	1	78.4095	0	78.4095	0
78.5308	1		78.5308	3			78.5308	0	78.467	0	78.5308	0	78.467	3	78.5308	0	78.5308	0
78.6521	1		78.6521	1			78.6521	0	78.5883	0	78.6521	0	78.5883	1	78.6521	0	78.6521	0
78.7735	2		78.7735	3			78.7735	0	78.7096	0	78.7735	0	78.7096	1	78.7735	0	78.7735	0
78.895	1		78.895	3			78.895	0	78.831	0	78.895	0	78.831	0	78.895	0	78.895	0
79.0166	2		79.0166	3			79.0166	0	78.9525	0	79.0166	0	78.9525	1	79.0166	0	79.0166	0
79.1383	0		79.1383	1			79.1383	0	79.0741	0	79.1383	0	79.0741	1	79.1383	0	79.1383	0
79.2601	1		79.2601	1			79.2601	0	79.1958	0	79.2601	0	79.1958	1	79.2601	0	79.2601	0
79.382	2		79.382	1			79.382	0	79.3176	0	79.382	1	79.3176	1	79.382	0	79.382	0
79.504	1		79.504	2			79.504	0	79.4395	0	79.504	0	79.4395	0	79.504	0	79.504	0
79.6261	2		79.6261	7			79.6261	0	79.5615	0	79.6261	0	79.5615	1	79.6261	0	79.6261	0
79.7483	0		79.7483	1			79.7483	0	79.6836	0	79.7483	0	79.6836	0	79.7483	1	79.7483	0
79.8705	3		79.8705	2			79.8705	0	79.8057	0	79.8705	0	79.8057	0	79.8705	0	79.8705	0
79.9929	1		79.9929	0			79.9929	0	79.928	0	79.9929	0	79.928	1	79.9929	0	79.9929	0
80.1154	2		80.1154	3			80.1154	0	80.0503	0	80.1154	0	80.0503	0	80.1154	0	80.1154	0
80.2379	1		80.2379	1			80.2379	0	80.1728	0	80.2379	0	80.1728	1	80.2379	0	80.2379	0
80.3605	2		80.3605	2			80.3605	0	80.2953	0	80.3605	0	80.2953	0	80.3605	0	80.3605	0
80.4833	2		80.4833	1			80.4833	0	80.418	0	80.4833	0	80.418	0	80.4833	0	80.4833	0
80.6061	0		80.6061	3			80.6061	0	80.5407	0	80.6061	0	80.5407	0	80.6061	0	80.6061	0
80.729	3		80.729	2			80.729	0	80.6635	0	80.729	0	80.6635	1	80.729	0	80.729	0
80.852	1		80.852	3			80.852	0	80.7864	0	80.852	0	80.7864	2	80.852	1	80.852	0
80.9752	1		80.9752	3			80.9752	0	80.9094	0	80.9752	1	80.9094	3	80.9752	1	80.9752	0
81.0984	0		81.0984	4			81.0984	0	81.0325	0	81.0984	1	81.0325	0	81.0984	0	81.0984	0
81.2217	1		81.2217	3			81.2217	0	81.1557	0	81.2217	0	81.1557	3	81.2217	0	81.2217	0
81.345	3		81.345	2			81.345	0	81.279	0	81.345	0	81.279	0	81.345	1	81.345	0
81.4685	0		81.4685	1			81.4685	0	81.4024	0	81.4685	0	81.4024	0	81.4685	0	81.4685	0
81.5921	4		81.5921	1			81.5921	0	81.5259	0	81.5921	1	81.5259	2	81.5921	0	81.5921	0
81.7158	0		81.7158	2			81.7158	0	81.6495	0	81.7158	0	81.6495	0	81.7158	0	81.7158	0
81.8395	0		81.8395	4			81.8395	0	81.7731	0	81.8395	0	81.7731	0	81.8395	0	81.8395	0
81.9634	1		81.9634	5			81.9634	0	81.8969	0	81.9634	0	81.8969	0	81.9634	0	81.9634	0
82.0874	4		82.0874	4			82.0874	0	82.0207	0	82.0874	0	82.0207	0	82.0874	0	82.0874	0
82.2114	5		82.2114	0			82.2114	0	82.1447	0	82.2114	0	82.1447	0	82.2114	0	82.2114	0
82.3355	1		82.3355	1			82.3355	0	82.2687	0	82.3355	0	82.2687	0	82.3355	0	82.3355	0
82.4598	0		82.4598	2			82.4598	0	82.3929	0	82.4598	0	82.3929	1	82.4598	0	82.4598	0
82.5841	1		82.5841	2			82.5841	0	82.5171	0	82.5841	0	82.5171	2	82.5841	0	82.5841	0
82.7085	1		82.7085	2			82.7085	0	82.6414	0	82.7085	0	82.6414	1	82.7085	0	82.7085	0
82.833	0		82.833	0			82.833	0	82.7658	0	82.833	0	82.7658	0	82.833	0	82.833	0
82.9576	1		82.9576	2			82.9576	0	82.8903	0	82.9576	0	82.8903	0	82.9576	0	82.9576	0
83.0823	1		83.0823	0			83.0823	0	83.0149	0	83.0823	0	83.0149	1	83.0823	0	83.0823	0
83.2071	1		83.2071	0			83.2071	0	83.1396	0	83.2071	0	83.1396	1	83.2071	0	83.2071	0
83.332	0		83.332	2			83.332	0	83.2644	0	83.332	0	83.2644	0	83.332	0	83.332	0
83.457	5		83.457	1			83.457	0	83.3893	0	83.457	0	83.3893	0	83.457	0	83.457	0
83.5821	0		83.5821	3			83.5821	0	83.5143	0	83.5821	0	83.5143	1	83.5821	0	83.5821	0
83.7073	1		83.7073	1			83.7073	0	83.6393	0	83.7073	0	83.6393	2	83.7073	0	83.7073	0
83.8325	0		83.8325	3			83.8325	0	83.7645	0	83.8325	0	83.7645	0	83.8325	1	83.8325	0
83.9579	2		83.9579	2			83.9579	0	83.8897	0	83.9579	0	83.8897	0	83.9579	0	83.9579	0
84.0833	1		84.0833	2			84.0833	0	84.0151	0	84.0833	0	84.0151	1	84.0833	0	84.0833	0
84.2089	1		84.2089	1			84.2089	0	84.1405	0	84.2089	0	84.1405	1	84.2089	0	84.2089	0
84.3345	0		84.3345	2			84.3345	0	84.2661	0	84.3345	0	84.2661	2	84.3345	1	84.3345	0
84.4602	1		84.4602	1			84.4602	0	84.3917	0	84.4602	0	84.3917	0	84.4602	1	84.4602	0
84.5861	1		84.5861	2			84.5861	0	84.5174	0	84.5861	0	84.5174	0	84.5861	0	84.5861	0
84.712	3		84.712	1			84.712	0	84.6432	0	84.712	0	84.6432	1	84.712	0	84.712	0
84.838	3		84.838	0			84.838	0	84.7691	0	84.838	0	84.7691	0	84.838	0	84.838	0
84.9641	2		84.9641	3			84.9641	0	84.8952	0	84.9641	0	84.8952	0	84.9641	0	84.9641	0
85.0903	2		85.0903	2			85.0903	0	85.0212	0	85.0903	0	85.0212	2	85.0903	0	85.0903	0
85.2166	0		85.2166	3			85.2166	0	85.1474	0	85.2166	0	85.1474	0	85.2166	3	85.2166	0
85.343	0		85.343	1			85.343	0	85.2737	0	85.343	0	85.2737	0	85.343	1	85.343	0
85.4695	2		85.4695	2			85.4695	0	85.4001	0	85.4695	0	85.4001	1	85.4695	0	85.4695	0
85.596	0		85.596	2			85.596	0	85.5266	0	85.596	0	85.5266	0	85.596	0	85.596	1
85.7227	2		85.7227	0			85.7227	0	85.6531	0	85.7227	0	85.6531	1	85.7227	2	85.7227	0
85.8495	4		85.8495	4			85.8495	0	85.7798	0	85.8495	0	85.7798	1	85.8495	0	85.8495	0
85.9763	2		85.9763	4			85.9763	0	85.9066	0	85.9763	0	85.9066	0	85.9763	0	85.9763	0
86.1033	1		86.1033	0			86.1033	0	86.0334	0	86.1033	0	86.0334	0	86.1033	1	86.1033	1
86.2303	1		86.2303	2			86.2303	0	86.1603	0	86.2303	1	86.1603	1	86.2303	0	86.2303	0
86.3574	3		86.3574	3			86.3574	0	86.2874	0	86.3574	0	86.2874	0	86.3574	0	86.3574	0
86.4847	3		86.4847	2			86.4847	0	86.4145	0	86.4847	0	86.4145	1	86.4847	0	86.4847	0
86.612	2		86.612	5			86.612	0	86.5417	0	86.612	0	86.5417	0	86.612	2	86.612	0
86.7394	1		86.7394	0			86.7394	0	86.669	0	86.7394	0	86.669	1	86.7394	1	86.7394	0
86.8669	1		86.8669	3			86.8669	0	86.7964	0	86.8669	0	86.7964	0	86.8669	2	86.8669	0
86.9945	2		86.9945	2			86.9945	0	86.9239	0	86.9945	0	86.9239	0	86.9945	0	86.9945	0
87.1222	3		87.1222	1			87.1222	0	87.0515	0	87.1222	0	87.0515	0	87.1222	0	87.1222	0
87.25	3		87.25	1			87.25	0	87.1792	0	87.25	1	87.1792	1	87.25	0	87.25	0
87.3779	0		87.3779	3			87.3779	0	87.307	0	87.3779	0	87.307	0	87.3779	1	87.3779	0
87.5059	0		87.5059	0			87.5059	0	87.4349	0	87.5059	0	87.4349	2	87.5059	0	87.5059	0
87.634	1		87.634	1			87.634	0	87.5629	0	87.634	0	87.5629	1	87.634	0	87.634	0
87.7621	2		87.7621	0			87.7621	0	87.6909	0	87.7621	0	87.6909	1	87.7621	1	87.7621	0
87.8904	0		87.8904	3			87.8904	0	87.8191	0	87.8904	0	87.8191	0	87.8904	0	87.8904	0
88.0187	1		88.0187	2			88.0187	0	87.9473	0	88.0187	0	87.9473	0	88.0187	2	88.0187	0
88.1472	4		88.1472	2			88.1472	0	88.0757	0	88.1472	0	88.0757	1	88.1472	0	88.1472	0
88.2757	1		88.2757	4			88.2757	0	88.2041	0	88.2757	1	88.2041	0	88.2757	3	88.2757	0
88.4044	2		88.4044	3			88.4044	0	88.3326	0	88.4044	0	88.3326	0	88.4044	1	88.4044	0
88.5331	1		88.5331	1			88.5331	0	88.4613	0	88.5331	0	88.4613	0	88.5331	0	88.5331	0
88.6619	3		88.6619	2			88.6619	0	88.59	0	88.6619	0	88.59	1	88.6619	1	88.6619	0
88.7908	2		88.7908	5			88.7908	0	88.7188	0	88.7908	1	88.7188	0	88.7908	1	88.7908	0
88.9198	1		88.9198	2			88.9198	0	88.8477	0	88.9198	0	88.8477	3	88.9198	1	88.9198	1
89.0489	4		89.0489	5			89.0489	0	88.9767	0	89.0489	0	88.9767	0	89.0489	1	89.0489	0
89.1781	3		89.1781	4			89.1781	0	89.1058	0	89.1781	0	89.1058	0	89.1781	1	89.1781	0
89.3074	1		89.3074	4			89.3074	0	89.235	0	89.3074	0	89.235	0	89.3074	1	89.3074	0
89.4368	2		89.4368	7			89.4368	0	89.3642	0	89.4368	0	89.3642	1	89.4368	6	89.4368	2
89.5663	1		89.5663	33			89.5663	0	89.4936	0	89.5663	0	89.4936	2	89.5663	7	89.5663	0
89.6959	2		89.6959	45			89.6959	0	89.6231	0	89.6959	2	89.6231	0	89.6959	19	89.6959	2
89.8255	4		89.8255	25			89.8255	0	89.7526	0	89.8255	1	89.7526	0	89.8255	6	89.8255	1
89.9553	3		89.9553	42			89.9553	1	89.8823	0	89.9553	0	89.8823	0	89.9553	8	89.9553	0
90.0851	2		90.0851	46			90.0851	0	90.012	1	90.0851	0	90.012	1	90.0851	10	90.0851	1
90.2151	1		90.2151	45			90.2151	0	90.1419	0	90.2151	1	90.1419	0	90.2151	15	90.2151	0
90.3451	2		90.3451	36			90.3451	0	90.2718	1	90.3451	1	90.2718	3	90.3451	15	90.3451	2
90.4753	4		90.4753	79			90.4753	0	90.4018	0	90.4753	2	90.4018	4	90.4753	27	90.4753	2
90.6055	3		90.6055	163			90.6055	0	90.532	0	90.6055	4	90.532	2	90.6055	81	90.6055	9
90.7358	2		90.7358	308			90.7358	0	90.6622	0	90.7358	6	90.6622	5	90.7358	136	90.7358	17
90.8662	3		90.8662	583			90.8662	0	90.7925	4	90.8662	20	90.7925	6	90.8662	202	90.8662	29
90.9967	2		90.9967	876			90.9967	1	90.9229	8	90.9967	18	90.9229	15	90.9967	352	90.9967	45
91.1273	0		91.1273	530			91.1273	1	91.0534	3	91.1273	12	91.0534	10	91.1273	219	91.1273	37
91.258	3		91.258	63			91.258	0	91.184	0	91.258	2	91.184	0	91.258	25	91.258	1
91.3888	0		91.3888	21			91.3888	0	91.3147	0	91.3888	1	91.3147	2	91.3888	7	91.3888	1
91.5197	1		91.5197	30			91.5197	0	91.4454	0	91.5197	1	91.4454	2	91.5197	8	91.5197	1
91.6507	1		91.6507	47			91.6507	0	91.5763	0	91.6507	1	91.5763	2	91.6507	15	91.6507	1
91.7818	0		91.7818	56			91.7818	0	91.7073	0	91.7818	0	91.7073	1	91.7818	17	91.7818	0
91.9129	2		91.9129	87			91.9129	0	91.8383	0	91.9129	0	91.8383	2	91.9129	26	91.9129	6
92.0442	2		92.0442	139			92.0442	0	91.9695	2	92.0442	2	91.9695	1	92.0442	42	92.0442	9
92.1755	2		92.1755	41			92.1755	0	92.1007	0	92.1755	2	92.1007	2	92.1755	14	92.1755	1
92.307	1		92.307	12			92.307	0	92.2321	0	92.307	1	92.2321	1	92.307	12	92.307	1
92.4385	1		92.4385	16			92.4385	0	92.3635	0	92.4385	0	92.3635	1	92.4385	6	92.4385	0
92.5701	3		92.5701	21			92.5701	0	92.495	0	92.5701	1	92.495	0	92.5701	5	92.5701	0
92.7019	1		92.7019	19			92.7019	0	92.6266	0	92.7019	0	92.6266	0	92.7019	8	92.7019	1
92.8337	1		92.8337	12			92.8337	0	92.7583	0	92.8337	1	92.7583	1	92.8337	5	92.8337	0
92.9656	2		92.9656	18			92.9656	0	92.8902	0	92.9656	2	92.8902	0	92.9656	6	92.9656	0
93.0976	2		93.0976	24			93.0976	0	93.0221	0	93.0976	2	93.0221	0	93.0976	3	93.0976	0
93.2297	1		93.2297	18			93.2297	0	93.154	0	93.2297	1	93.154	1	93.2297	6	93.2297	1
93.3619	2		93.3619	16			93.3619	0	93.2861	1	93.3619	0	93.2861	0	93.3619	6	93.3619	1
93.4942	0		93.4942	7			93.4942	0	93.4183	0	93.4942	0	93.4183	2	93.4942	2	93.4942	1
93.6266	1		93.6266	13			93.6266	0	93.5506	0	93.6266	0	93.5506	0	93.6266	4	93.6266	1
93.759	2		93.759	12			93.759	0	93.683	0	93.759	0	93.683	1	93.759	9	93.759	0
93.8916	2		93.8916	8			93.8916	0	93.8154	0	93.8916	2	93.8154	1	93.8916	1	93.8916	0
94.0243	0		94.0243	13			94.0243	0	93.948	0	94.0243	0	93.948	2	94.0243	1	94.0243	2
94.157	1		94.157	12			94.157	0	94.0806	0	94.157	0	94.0806	3	94.157	2	94.157	0
94.2899	4		94.2899	6			94.2899	0	94.2134	0	94.2899	0	94.2134	0	94.2899	1	94.2899	0
94.4228	0		94.4228	12			94.4228	0	94.3462	0	94.4228	1	94.3462	1	94.4228	3	94.4228	0
94.5559	2		94.5559	6			94.5559	0	94.4791	1	94.5559	0	94.4791	0	94.5559	6	94.5559	1
94.689	0		94.689	8			94.689	0	94.6121	0	94.689	0	94.6121	0	94.689	1	94.689	0
94.8222	2		94.8222	3			94.8222	0	94.7453	0	94.8222	0	94.7453	1	94.8222	2	94.8222	0
94.9555	2		94.9555	11			94.9555	0	94.8785	0	94.9555	0	94.8785	1	94.9555	1	94.9555	1
95.0889	0		95.0889	4			95.0889	0	95.0118	1	95.0889	0	95.0118	0	95.0889	6	95.0889	0
95.2224	0		95.2224	2			95.2224	0	95.1452	0	95.2224	0	95.1452	2	95.2224	3	95.2224	0
95.356	1		95.356	4			95.356	0	95.2787	0	95.356	0	95.2787	0	95.356	1	95.356	0
95.4897	2		95.4897	4			95.4897	0	95.4122	0	95.4897	0	95.4122	1	95.4897	3	95.4897	0
95.6235	2		95.6235	2			95.6235	0	95.5459	0	95.6235	0	95.5459	1	95.6235	3	95.6235	0
95.7574	0		95.7574	9			95.7574	0	95.6797	0	95.7574	0	95.6797	0	95.7574	1	95.7574	0
95.8914	1		95.8914	5			95.8914	0	95.8136	0	95.8914	0	95.8136	0	95.8914	0	95.8914	0
96.0254	1		96.0254	2			96.0254	0	95.9475	0	96.0254	0	95.9475	0	96.0254	0	96.0254	0
96.1596	1		96.1596	6			96.1596	0	96.0816	0	96.1596	0	96.0816	1	96.1596	2	96.1596	0
96.2939	0		96.2939	3			96.2939	0	96.2157	0	96.2939	0	96.2157	1	96.2939	1	96.2939	1
96.4282	0		96.4282	3			96.4282	0	96.35	0	96.4282	0	96.35	1	96.4282	0	96.4282	0
96.5626	0		96.5626	5			96.5626	0	96.4843	0	96.5626	0	96.4843	0	96.5626	2	96.5626	0
96.6972	1		96.6972	4			96.6972	0	96.6187	0	96.6972	0	96.6187	1	96.6972	1	96.6972	0
96.8318	1		96.8318	6			96.8318	0	96.7532	0	96.8318	0	96.7532	1	96.8318	3	96.8318	0
96.9665	3		96.9665	9			96.9665	0	96.8878	0	96.9665	0	96.8878	0	96.9665	1	96.9665	0
97.1013	0		97.1013	8			97.1013	0	97.0225	0	97.1013	0	97.0225	2	97.1013	0	97.1013	0
97.2363	0		97.2363	5			97.2363	0	97.1573	0	97.2363	0	97.1573	0	97.2363	1	97.2363	0
97.3713	1		97.3713	4			97.3713	0	97.2922	0	97.3713	0	97.2922	1	97.3713	3	97.3713	0
97.5064	1		97.5064	3			97.5064	0	97.4272	0	97.5064	0	97.4272	1	97.5064	1	97.5064	0
97.6415	1		97.6415	3			97.6415	0	97.5623	0	97.6415	0	97.5623	0	97.6415	1	97.6415	0
97.7768	3		97.7768	5			97.7768	0	97.6975	0	97.7768	0	97.6975	0	97.7768	0	97.7768	0
97.9122	2		97.9122	6			97.9122	0	97.8328	0	97.9122	0	97.8328	0	97.9122	2	97.9122	0
98.0477	1		98.0477	5			98.0477	0	97.9681	0	98.0477	0	97.9681	1	98.0477	0	98.0477	0
98.1832	1		98.1832	5			98.1832	0	98.1036	0	98.1832	0	98.1036	2	98.1832	0	98.1832	0
98.3189	0		98.3189	6			98.3189	0	98.2391	0	98.3189	0	98.2391	1	98.3189	0	98.3189	0
98.4547	1		98.4547	4			98.4547	0	98.3748	0	98.4547	0	98.3748	0	98.4547	0	98.4547	1
98.5905	2		98.5905	3			98.5905	0	98.5105	0	98.5905	0	98.5105	1	98.5905	1	98.5905	0
98.7264	1		98.7264	5			98.7264	0	98.6463	0	98.7264	0	98.6463	1	98.7264	1	98.7264	0
98.8625	3		98.8625	5			98.8625	0	98.7823	0	98.8625	0	98.7823	1	98.8625	0	98.8625	0
98.9986	0		98.9986	6			98.9986	0	98.9183	0	98.9986	0	98.9183	0	98.9986	2	98.9986	0
99.1348	0		99.1348	2			99.1348	0	99.0544	0	99.1348	0	99.0544	0	99.1348	0	99.1348	0
99.2711	2		99.2711	3			99.2711	0	99.1906	0	99.2711	0	99.1906	1	99.2711	1	99.2711	0
99.4076	1		99.4076	4			99.4076	0	99.3269	0	99.4076	0	99.3269	0	99.4076	1	99.4076	0
99.5441	0		99.5441	3			99.5441	0	99.4633	0	99.5441	0	99.4633	1	99.5441	1	99.5441	1
99.6806	0		99.6806	1			99.6806	0	99.5998	0	99.6806	0	99.5998	0	99.6806	0	99.6806	0
99.8173	1		99.8173	4			99.8173	0	99.7363	0	99.8173	0	99.7363	0	99.8173	0	99.8173	0
99.9541	3		99.9541	6			99.9541	0	99.873	0	99.9541	0	99.873	1	99.9541	1	99.9541	1
100.091	0		100.091	3			100.091	0	100.01	0	100.091	0	100.01	2	100.091	0	100.091	0
100.228	2		100.228	2			100.228	0	100.147	0	100.228	0	100.147	4	100.228	2	100.228	0
100.365	0		100.365	3			100.365	0	100.284	0	100.365	0	100.284	2	100.365	0	100.365	0
100.502	1		100.502	4			100.502	0	100.421	0	100.502	1	100.421	1	100.502	2	100.502	0
100.639	2		100.639	3			100.639	0	100.558	0	100.639	0	100.558	2	100.639	0	100.639	1
100.777	2		100.777	4			100.777	0	100.695	0	100.777	0	100.695	1	100.777	0	100.777	0
100.914	1		100.914	4			100.914	0	100.832	0	100.914	0	100.832	1	100.914	0	100.914	0
101.052	4		101.052	4			101.052	0	100.97	0	101.052	0	100.97	0	101.052	0	101.052	0
101.189	1		101.189	4			101.189	0	101.107	0	101.189	0	101.107	1	101.189	0	101.189	0
101.327	3		101.327	4			101.327	0	101.245	0	101.327	0	101.245	1	101.327	1	101.327	0
101.465	1		101.465	5			101.465	0	101.383	0	101.465	0	101.383	1	101.465	0	101.465	0
101.603	0		101.603	4			101.603	0	101.52	0	101.603	0	101.52	0	101.603	0	101.603	1
101.741	0		101.741	1			101.741	0	101.658	0	101.741	0	101.658	1	101.741	0	101.741	1
101.879	0		101.879	6			101.879	0	101.796	0	101.879	0	101.796	0	101.879	2	101.879	1
102.017	4		102.017	2			102.017	0	101.934	0	102.017	0	101.934	1	102.017	1	102.017	0
102.155	2		102.155	4			102.155	0	102.073	0	102.155	0	102.073	1	102.155	0	102.155	0
102.294	0		102.294	2			102.294	0	102.211	0	102.294	0	102.211	1	102.294	0	102.294	0
102.432	1		102.432	3			102.432	0	102.349	0	102.432	0	102.349	2	102.432	0	102.432	0
102.571	0		102.571	0			102.571	0	102.488	0	102.571	0	102.488	0	102.571	1	102.571	0
102.709	1		102.709	2			102.709	0	102.626	0	102.709	0	102.626	0	102.709	0	102.709	0
102.848	1		102.848	3			102.848	0	102.765	0	102.848	0	102.765	3	102.848	0	102.848	0
102.987	0		102.987	2			102.987	1	102.903	0	102.987	0	102.903	0	102.987	0	102.987	0
103.126	2		103.126	3			103.126	0	103.042	0	103.126	0	103.042	0	103.126	0	103.126	1
103.265	0		103.265	2			103.265	0	103.181	0	103.265	0	103.181	0	103.265	3	103.265	0
103.404	2		103.404	4			103.404	0	103.32	0	103.404	0	103.32	1	103.404	0	103.404	0
103.543	0		103.543	4			103.543	0	103.459	0	103.543	0	103.459	0	103.543	0	103.543	0
103.683	4		103.683	5			103.683	0	103.599	0	103.683	0	103.599	0	103.683	0	103.683	0
103.822	1		103.822	3			103.822	0	103.738	0	103.822	0	103.738	1	103.822	0	103.822	0
103.962	1		103.962	7			103.962	0	103.877	0	103.962	0	103.877	1	103.962	0	103.962	0
104.101	2		104.101	4			104.101	0	104.017	0	104.101	0	104.017	0	104.101	1	104.101	0
104.241	1		104.241	5			104.241	0	104.156	0	104.241	0	104.156	2	104.241	0	104.241	0
104.381	2		104.381	2			104.381	0	104.296	0	104.381	0	104.296	0	104.381	0	104.381	1
104.52	2		104.52	4			104.52	0	104.436	0	104.52	0	104.436	3	104.52	0	104.52	0
104.66	1		104.66	3			104.66	0	104.576	0	104.66	1	104.576	0	104.66	0	104.66	0
104.8	0		104.8	3			104.8	0	104.716	0	104.8	2	104.716	1	104.8	1	104.8	0
104.941	1		104.941	5			104.941	0	104.856	0	104.941	0	104.856	0	104.941	1	104.941	0
105.081	4		105.081	5			105.081	0	104.996	0	105.081	0	104.996	0	105.081	4	105.081	0
105.221	2		105.221	6			105.221	0	105.136	0	105.221	3	105.136	2	105.221	0	105.221	0
105.362	1		105.362	7			105.362	0	105.276	0	105.362	0	105.276	2	105.362	0	105.362	0
105.502	1		105.502	6			105.502	0	105.417	0	105.502	0	105.417	0	105.502	0	105.502	0
105.643	0		105.643	16			105.643	0	105.557	0	105.643	0	105.557	3	105.643	0	105.643	0
105.784	1		105.784	28			105.784	0	105.698	0	105.784	0	105.698	1	105.784	0	105.784	0
105.924	0		105.924	42			105.924	0	105.838	0	105.924	0	105.838	0	105.924	0	105.924	0
106.065	1		106.065	59			106.065	0	105.979	0	106.065	0	105.979	0	106.065	0	106.065	0
106.206	0		106.206	26			106.206	0	106.12	0	106.206	0	106.12	1	106.206	0	106.206	0
106.347	1		106.347	6			106.347	0	106.261	0	106.347	0	106.261	0	106.347	0	106.347	0
106.489	0		106.489	6			106.489	0	106.402	0	106.489	0	106.402	0	106.489	0	106.489	0
106.63	0		106.63	6			106.63	0	106.543	0	106.63	0	106.543	1	106.63	0	106.63	1
106.771	1		106.771	7			106.771	0	106.685	1	106.771	0	106.685	0	106.771	0	106.771	0
106.913	0		106.913	6			106.913	0	106.826	0	106.913	0	106.826	0	106.913	0	106.913	0
107.054	2		107.054	11			107.054	0	106.967	0	107.054	0	106.967	0	107.054	0	107.054	0
107.196	0		107.196	7			107.196	0	107.109	0	107.196	3	107.109	0	107.196	1	107.196	0
107.338	1		107.338	5			107.338	0	107.251	1	107.338	0	107.251	0	107.338	0	107.338	0
107.48	1		107.48	2			107.48	0	107.392	0	107.48	0	107.392	1	107.48	0	107.48	0
107.621	3		107.621	3			107.621	0	107.534	0	107.621	0	107.534	0	107.621	0	107.621	0
107.763	4		107.763	5			107.763	0	107.676	0	107.763	0	107.676	1	107.763	0	107.763	0
107.906	2		107.906	1			107.906	0	107.818	0	107.906	0	107.818	1	107.906	0	107.906	0
108.048	2		108.048	7			108.048	0	107.96	0	108.048	0	107.96	2	108.048	0	108.048	0
108.19	0		108.19	1			108.19	0	108.102	0	108.19	0	108.102	1	108.19	0	108.19	0
108.332	1		108.332	3			108.332	0	108.245	0	108.332	0	108.245	0	108.332	0	108.332	0
108.475	0		108.475	1			108.475	0	108.387	0	108.475	0	108.387	1	108.475	0	108.475	0
108.618	2		108.618	3			108.618	0	108.529	0	108.618	0	108.529	0	108.618	0	108.618	0
108.76	1		108.76	5			108.76	0	108.672	0	108.76	0	108.672	0	108.76	1	108.76	0
108.903	1		108.903	4			108.903	0	108.815	0	108.903	0	108.815	0	108.903	0	108.903	0
109.046	3		109.046	6			109.046	0	108.957	0	109.046	0	108.957	1	109.046	1	109.046	0
109.189	1		109.189	2			109.189	0	109.1	0	109.189	0	109.1	1	109.189	0	109.189	0
109.332	0		109.332	3			109.332	0	109.243	0	109.332	0	109.243	0	109.332	0	109.332	1
109.475	2		109.475	3			109.475	0	109.386	0	109.475	1	109.386	1	109.475	1	109.475	0
109.618	0		109.618	2			109.618	0	109.529	0	109.618	0	109.529	0	109.618	0	109.618	1
109.762	0		109.762	1			109.762	0	109.673	0	109.762	0	109.673	0	109.762	1	109.762	0
109.905	2		109.905	1			109.905	0	109.816	0	109.905	0	109.816	1	109.905	0	109.905	0
110.049	2		110.049	3			110.049	0	109.959	0	110.049	0	109.959	2	110.049	1	110.049	0
110.192	2		110.192	1			110.192	0	110.103	0	110.192	0	110.103	2	110.192	0	110.192	0
110.336	4		110.336	1			110.336	0	110.246	0	110.336	0	110.246	1	110.336	0	110.336	1
110.48	2		110.48	4			110.48	0	110.39	0	110.48	0	110.39	1	110.48	0	110.48	0
110.624	0		110.624	5			110.624	0	110.534	0	110.624	0	110.534	0	110.624	1	110.624	0
110.768	1		110.768	0			110.768	0	110.678	0	110.768	0	110.678	1	110.768	0	110.768	0
110.912	0		110.912	2			110.912	0	110.822	0	110.912	0	110.822	1	110.912	0	110.912	0
111.056	0		111.056	4			111.056	0	110.966	0	111.056	0	110.966	0	111.056	0	111.056	0
111.2	0		111.2	5			111.2	0	111.11	0	111.2	0	111.11	0	111.2	1	111.2	0
111.345	2		111.345	1			111.345	0	111.254	0	111.345	0	111.254	0	111.345	0	111.345	0
111.489	1		111.489	0			111.489	0	111.399	0	111.489	0	111.399	0	111.489	0	111.489	0
111.634	0		111.634	2			111.634	0	111.543	0	111.634	0	111.543	0	111.634	0	111.634	0
111.778	1		111.778	2			111.778	0	111.688	0	111.778	0	111.688	0	111.778	0	111.778	0
111.923	0		111.923	1			111.923	0	111.832	0	111.923	0	111.832	1	111.923	0	111.923	1
112.068	4		112.068	1			112.068	0	111.977	0	112.068	0	111.977	0	112.068	0	112.068	0
112.213	0		112.213	3			112.213	0	112.122	0	112.213	0	112.122	2	112.213	0	112.213	0
112.358	0		112.358	2			112.358	0	112.267	0	112.358	0	112.267	1	112.358	0	112.358	0
112.503	0		112.503	3			112.503	0	112.412	0	112.503	0	112.412	1	112.503	0	112.503	0
112.648	2		112.648	2			112.648	0	112.557	0	112.648	0	112.557	0	112.648	0	112.648	0
112.793	2		112.793	2			112.793	0	112.702	0	112.793	0	112.702	0	112.793	0	112.793	0
112.939	2		112.939	1			112.939	0	112.847	0	112.939	0	112.847	1	112.939	0	112.939	0
113.084	2		113.084	2			113.084	0	112.993	0	113.084	0	112.993	0	113.084	0	113.084	0
113.23	2		113.23	3			113.23	0	113.138	0	113.23	0	113.138	2	113.23	0	113.23	0
113.376	2		113.376	4			113.376	0	113.284	0	113.376	0	113.284	1	113.376	0	113.376	0
113.521	2		113.521	2			113.521	0	113.429	0	113.521	0	113.429	0	113.521	0	113.521	0
113.667	2		113.667	3			113.667	0	113.575	0	113.667	0	113.575	0	113.667	0	113.667	0
113.813	5		113.813	2			113.813	0	113.721	0	113.813	0	113.721	0	113.813	0	113.813	0
113.959	2		113.959	5			113.959	0	113.867	0	113.959	0	113.867	1	113.959	0	113.959	0
114.105	2		114.105	3			114.105	0	114.013	0	114.105	0	114.013	0	114.105	0	114.105	0
114.252	1		114.252	1			114.252	0	114.159	0	114.252	0	114.159	0	114.252	0	114.252	0
114.398	2		114.398	3			114.398	0	114.305	0	114.398	0	114.305	2	114.398	0	114.398	0
114.544	0		114.544	0			114.544	0	114.451	0	114.544	1	114.451	0	114.544	0	114.544	0
114.691	2		114.691	3			114.691	0	114.598	0	114.691	0	114.598	0	114.691	0	114.691	0
114.838	0		114.838	2			114.838	0	114.744	0	114.838	0	114.744	0	114.838	0	114.838	0
114.984	4		114.984	2			114.984	0	114.891	0	114.984	0	114.891	1	114.984	0	114.984	0
115.131	1		115.131	3			115.131	0	115.038	0	115.131	0	115.038	0	115.131	1	115.131	0
115.278	4		115.278	5			115.278	0	115.184	0	115.278	0	115.184	2	115.278	1	115.278	0
115.425	1		115.425	0			115.425	0	115.331	0	115.425	0	115.331	2	115.425	0	115.425	0
115.572	4		115.572	3			115.572	0	115.478	0	115.572	0	115.478	0	115.572	0	115.572	0
115.719	4		115.719	1			115.719	0	115.625	0	115.719	0	115.625	1	115.719	0	115.719	0
115.867	3		115.867	1			115.867	0	115.772	0	115.867	0	115.772	3	115.867	0	115.867	0
116.014	3		116.014	2			116.014	0	115.92	0	116.014	0	115.92	0	116.014	0	116.014	0
116.161	7		116.161	4			116.161	0	116.067	0	116.161	0	116.067	2	116.161	0	116.161	0
116.309	2		116.309	3			116.309	0	116.214	0	116.309	0	116.214	1	116.309	0	116.309	0
116.457	4		116.457	3			116.457	0	116.362	0	116.457	0	116.362	0	116.457	0	116.457	0
116.604	1		116.604	3			116.604	0	116.51	0	116.604	0	116.51	1	116.604	0	116.604	0
116.752	1		116.752	4			116.752	0	116.657	0	116.752	0	116.657	1	116.752	0	116.752	0
116.9	0		116.9	4			116.9	0	116.805	0	116.9	0	116.805	0	116.9	0	116.9	0
117.048	0		117.048	3			117.048	0	116.953	0	117.048	0	116.953	1	117.048	0	117.048	0
117.196	0		117.196	2			117.196	0	117.101	0	117.196	0	117.101	2	117.196	0	117.196	0
117.344	1		117.344	3			117.344	0	117.249	0	117.344	0	117.249	0	117.344	0	117.344	0
117.493	0		117.493	1			117.493	0	117.397	0	117.493	0	117.397	1	117.493	0	117.493	0
117.641	2		117.641	5			117.641	0	117.546	0	117.641	0	117.546	2	117.641	0	117.641	0
117.79	0		117.79	3			117.79	0	117.694	0	117.79	0	117.694	1	117.79	0	117.79	0
117.938	2		117.938	6			117.938	0	117.842	0	117.938	0	117.842	1	117.938	0	117.938	0
118.087	4		118.087	13			118.087	0	117.991	0	118.087	0	117.991	0	118.087	0	118.087	0
118.236	2		118.236	16			118.236	0	118.14	0	118.236	1	118.14	1	118.236	0	118.236	0
118.384	4		118.384	18			118.384	0	118.288	0	118.384	0	118.288	0	118.384	0	118.384	0
118.533	2		118.533	13			118.533	0	118.437	0	118.533	0	118.437	2	118.533	0	118.533	0
118.682	4		118.682	11			118.682	0	118.586	0	118.682	0	118.586	1	118.682	0	118.682	0
118.832	2		118.832	19			118.832	0	118.735	0	118.832	0	118.735	1	118.832	1	118.832	0
118.981	5		118.981	16			118.981	0	118.884	0	118.981	0	118.884	0	118.981	0	118.981	0
119.13	2		119.13	19			119.13	0	119.034	0	119.13	0	119.034	2	119.13	0	119.13	0
119.28	6		119.28	29			119.28	0	119.183	0	119.28	0	119.183	0	119.28	0	119.28	0
119.429	7		119.429	62			119.429	0	119.332	0	119.429	0	119.332	0	119.429	0	119.429	0
119.579	6		119.579	114			119.579	0	119.482	0	119.579	0	119.482	1	119.579	0	119.579	0
119.728	5		119.728	178			119.728	0	119.631	0	119.728	0	119.631	1	119.728	0	119.728	0
119.878	8		119.878	262			119.878	0	119.781	0	119.878	0	119.781	1	119.878	0	119.878	0
120.028	9		120.028	400			120.028	0	119.931	0	120.028	0	119.931	0	120.028	0	120.028	0
120.178	7		120.178	436			120.178	0	120.081	0	120.178	0	120.081	1	120.178	0	120.178	0
120.328	1		120.328	104			120.328	0	120.231	0	120.328	0	120.231	2	120.328	0	120.328	0
120.478	6		120.478	20			120.478	0	120.381	0	120.478	0	120.381	0	120.478	0	120.478	0
120.629	2		120.629	17			120.629	0	120.531	0	120.629	0	120.531	0	120.629	0	120.629	0
120.779	0		120.779	21			120.779	0	120.681	0	120.779	0	120.681	0	120.779	0	120.779	0
120.929	1		120.929	33			120.929	0	120.831	0	120.929	0	120.831	0	120.929	0	120.929	0
121.08	0		121.08	47			121.08	0	120.982	0	121.08	0	120.982	2	121.08	0	121.08	0
121.231	3		121.231	25			121.231	0	121.132	0	121.231	0	121.132	0	121.231	0	121.231	0
121.381	1		121.381	13			121.381	0	121.283	0	121.381	0	121.283	0	121.381	0	121.381	0
121.532	1		121.532	8			121.532	0	121.434	0	121.532	0	121.434	0	121.532	0	121.532	0
121.683	2		121.683	9			121.683	0	121.584	0	121.683	0	121.584	0	121.683	0	121.683	0
121.834	2		121.834	7			121.834	0	121.735	0	121.834	0	121.735	0	121.834	0	121.834	0
121.985	3		121.985	15			121.985	0	121.886	0	121.985	0	121.886	0	121.985	0	121.985	0
122.136	1		122.136	14			122.136	0	122.037	0	122.136	0	122.037	1	122.136	0	122.136	0
122.288	3		122.288	10			122.288	0	122.189	0	122.288	0	122.189	1	122.288	0	122.288	0
122.439	1		122.439	8			122.439	0	122.34	0	122.439	0	122.34	1	122.439	0	122.439	0
122.591	4		122.591	10			122.591	0	122.491	0	122.591	0	122.491	0	122.591	1	122.591	0
122.742	2		122.742	5			122.742	0	122.643	0	122.742	0	122.643	1	122.742	0	122.742	0
122.894	3		122.894	6			122.894	0	122.794	0	122.894	0	122.794	1	122.894	0	122.894	0
123.046	1		123.046	4			123.046	0	122.946	0	123.046	0	122.946	0	123.046	1	123.046	0
123.198	0		123.198	4			123.198	0	123.097	0	123.198	0	123.097	0	123.198	0	123.198	0
123.35	1		123.35	7			123.35	0	123.249	0	123.35	0	123.249	0	123.35	0	123.35	0
123.501	1		123.501	6			123.501	0	123.401	0	123.501	0	123.401	3	123.501	0	123.501	0
123.654	3		123.654	5			123.654	0	123.553	0	123.654	1	123.553	2	123.654	0	123.654	0
123.806	0		123.806	5			123.806	0	123.705	0	123.806	0	123.705	1	123.806	0	123.806	0
123.958	3		123.958	11			123.958	0	123.858	0	123.958	0	123.858	1	123.958	0	123.958	0
124.111	2		124.111	6			124.111	0	124.01	0	124.111	0	124.01	0	124.111	0	124.111	0
124.263	3		124.263	2			124.263	0	124.162	0	124.263	0	124.162	1	124.263	0	124.263	0
124.416	1		124.416	2			124.416	0	124.315	0	124.416	0	124.315	0	124.416	0	124.416	0
124.569	0		124.569	5			124.569	0	124.467	0	124.569	0	124.467	0	124.569	0	124.569	0
124.721	1		124.721	2			124.721	1	124.62	0	124.721	0	124.62	0	124.721	0	124.721	0
124.874	1		124.874	5			124.874	0	124.773	0	124.874	0	124.773	0	124.874	0	124.874	0
125.027	1		125.027	10			125.027	0	124.926	0	125.027	0	124.926	0	125.027	0	125.027	0
125.18	2		125.18	4			125.18	0	125.079	0	125.18	0	125.079	0	125.18	0	125.18	0
125.333	3		125.333	3			125.333	0	125.232	0	125.333	0	125.232	1	125.333	0	125.333	0
125.487	3		125.487	8			125.487	0	125.385	0	125.487	0	125.385	1	125.487	0	125.487	0
125.64	2		125.64	11			125.64	0	125.538	0	125.64	0	125.538	2	125.64	0	125.64	0
125.793	1		125.793	12			125.793	0	125.691	1	125.793	0	125.691	0	125.793	0	125.793	0
125.947	2		125.947	11			125.947	0	125.845	0	125.947	0	125.845	1	125.947	0	125.947	0
126.101	2		126.101	17			126.101	0	125.998	0	126.101	0	125.998	1	126.101	0	126.101	0
126.254	0		126.254	12			126.254	0	126.152	0	126.254	0	126.152	1	126.254	0	126.254	0
126.408	5		126.408	10			126.408	0	126.306	0	126.408	0	126.306	2	126.408	0	126.408	0
126.562	0		126.562	4			126.562	0	126.46	0	126.562	0	126.46	2	126.562	0	126.562	0
126.716	3		126.716	4			126.716	0	126.613	0	126.716	0	126.613	1	126.716	0	126.716	0
126.87	1		126.87	8			126.87	0	126.767	0	126.87	0	126.767	0	126.87	0	126.87	0
127.025	5		127.025	7			127.025	0	126.921	0	127.025	0	126.921	0	127.025	0	127.025	0
127.179	5		127.179	5			127.179	0	127.076	0	127.179	0	127.076	0	127.179	0	127.179	0
127.333	3		127.333	8			127.333	0	127.23	0	127.333	0	127.23	0	127.333	0	127.333	0
127.488	6		127.488	6			127.488	0	127.384	0	127.488	0	127.384	0	127.488	0	127.488	0
127.642	6		127.642	7			127.642	0	127.539	0	127.642	0	127.539	0	127.642	0	127.642	0
127.797	11		127.797	11			127.797	0	127.693	0	127.797	0	127.693	2	127.797	0	127.797	0
127.952	4		127.952	10			127.952	0	127.848	0	127.952	0	127.848	2	127.952	0	127.952	0
128.107	1		128.107	7			128.107	0	128.003	0	128.107	0	128.003	0	128.107	1	128.107	0
128.262	6		128.262	7			128.262	0	128.157	0	128.262	0	128.157	0	128.262	0	128.262	0
128.417	3		128.417	4			128.417	0	128.312	0	128.417	0	128.312	1	128.417	0	128.417	0
128.572	8		128.572	5			128.572	0	128.467	0	128.572	0	128.467	0	128.572	0	128.572	0
128.727	6		128.727	4			128.727	0	128.622	0	128.727	0	128.622	2	128.727	0	128.727	0
128.882	9		128.882	5			128.882	0	128.778	0	128.882	0	128.778	0	128.882	0	128.882	0
129.038	2		129.038	8			129.038	0	128.933	0	129.038	0	128.933	1	129.038	1	129.038	0
129.193	4		129.193	2			129.193	0	129.088	0	129.193	0	129.088	1	129.193	0	129.193	0
129.349	5		129.349	6			129.349	0	129.244	0	129.349	0	129.244	1	129.349	0	129.349	0
129.505	5		129.505	3			129.505	0	129.399	0	129.505	0	129.399	0	129.505	0	129.505	0
129.66	1		129.66	4			129.66	0	129.555	0	129.66	0	129.555	0	129.66	0	129.66	0
129.816	3		129.816	2			129.816	0	129.711	0	129.816	1	129.711	0	129.816	0	129.816	0
129.972	3		129.972	8			129.972	0	129.867	0	129.972	0	129.867	0	129.972	0	129.972	0
130.128	2		130.128	1			130.128	0	130.023	0	130.128	0	130.023	1	130.128	0	130.128	0
130.284	1		130.284	5			130.284	0	130.179	0	130.284	0	130.179	1	130.284	0	130.284	0
130.441	6		130.441	5			130.441	0	130.335	0	130.441	0	130.335	1	130.441	0	130.441	0
130.597	6		130.597	5			130.597	0	130.491	0	130.597	0	130.491	1	130.597	0	130.597	0
130.754	2		130.754	4			130.754	0	130.647	0	130.754	0	130.647	0	130.754	0	130.754	0
130.91	4		130.91	4			130.91	0	130.804	0	130.91	0	130.804	2	130.91	0	130.91	0
131.067	2		131.067	4			131.067	0	130.96	0	131.067	0	130.96	1	131.067	0	131.067	0
131.223	6		131.223	5			131.223	0	131.117	0	131.223	0	131.117	0	131.223	0	131.223	0
131.38	5		131.38	6			131.38	0	131.274	0	131.38	0	131.274	1	131.38	0	131.38	0
131.537	12		131.537	10			131.537	0	131.43	0	131.537	0	131.43	1	131.537	0	131.537	0
131.694	25		131.694	12			131.694	0	131.587	0	131.694	0	131.587	3	131.694	0	131.694	0
131.851	24		131.851	9			131.851	0	131.744	0	131.851	0	131.744	1	131.851	0	131.851	0
132.008	34		132.008	24			132.008	0	131.901	0	132.008	0	131.901	2	132.008	0	132.008	0
132.166	55		132.166	26			132.166	0	132.059	0	132.166	0	132.059	2	132.166	0	132.166	0
132.323	60		132.323	30			132.323	0	132.216	0	132.323	0	132.216	0	132.323	0	132.323	0
132.481	25		132.481	13			132.481	0	132.373	0	132.481	0	132.373	0	132.481	0	132.481	0
132.638	46		132.638	20			132.638	0	132.53	0	132.638	0	132.53	0	132.638	1	132.638	0
132.796	46		132.796	33			132.796	0	132.688	0	132.796	0	132.688	1	132.796	0	132.796	0
132.954	75		132.954	45			132.954	0	132.846	0	132.954	0	132.846	1	132.954	0	132.954	0
133.111	99		133.111	47			133.111	0	133.003	0	133.111	0	133.003	0	133.111	0	133.111	0
133.269	154		133.269	67			133.269	0	133.161	0	133.269	0	133.161	3	133.269	0	133.269	0
133.427	242		133.427	117			133.427	0	133.319	0	133.427	0	133.319	2	133.427	1	133.427	0
133.586	374		133.586	200			133.586	0	133.477	0	133.586	0	133.477	0	133.586	0	133.586	0
133.744	573		133.744	310			133.744	0	133.635	0	133.744	0	133.635	1	133.744	0	133.744	0
133.902	875		133.902	462			133.902	0	133.793	0	133.902	0	133.793	1	133.902	0	133.902	0
134.06	1264		134.06	663			134.06	0	133.952	0	134.06	0	133.952	2	134.06	0	134.06	0
134.219	1198		134.219	734			134.219	0	134.11	2	134.219	0	134.11	1	134.219	0	134.219	0
134.378	369		134.378	294			134.378	0	134.269	1	134.378	0	134.269	1	134.378	0	134.378	0
134.536	79		134.536	70			134.536	0	134.427	0	134.536	0	134.427	1	134.536	0	134.536	0
134.695	65		134.695	49			134.695	0	134.586	0	134.695	0	134.586	3	134.695	0	134.695	0
134.854	86		134.854	44			134.854	0	134.745	0	134.854	0	134.745	0	134.854	0	134.854	0
135.013	138		135.013	71			135.013	0	134.904	0	135.013	0	134.904	5	135.013	0	135.013	0
135.172	149		135.172	90			135.172	0	135.062	0	135.172	0	135.062	0	135.172	0	135.172	0
135.331	94		135.331	49			135.331	0	135.221	0	135.331	0	135.221	0	135.331	0	135.331	0
135.49	33		135.49	13			135.49	0	135.381	0	135.49	0	135.381	1	135.49	0	135.49	0
135.65	38		135.65	17			135.65	0	135.54	0	135.65	0	135.54	0	135.65	0	135.65	0
135.809	39		135.809	24			135.809	0	135.699	0	135.809	0	135.699	0	135.809	1	135.809	0
135.969	52		135.969	26			135.969	0	135.858	1	135.969	0	135.858	0	135.969	0	135.969	0
136.129	38		136.129	22			136.129	0	136.018	0	136.129	0	136.018	1	136.129	0	136.129	0
136.288	49		136.288	28			136.288	0	136.178	0	136.288	0	136.178	1	136.288	0	136.288	0
136.448	33		136.448	17			136.448	0	136.337	0	136.448	0	136.337	3	136.448	0	136.448	0
136.608	29		136.608	10			136.608	0	136.497	0	136.608	0	136.497	1	136.608	0	136.608	0
136.768	26		136.768	18			136.768	0	136.657	0	136.768	0	136.657	2	136.768	0	136.768	0
136.928	22		136.928	11			136.928	0	136.817	0	136.928	0	136.817	0	136.928	0	136.928	0
137.088	21		137.088	10			137.088	0	136.977	0	137.088	0	136.977	0	137.088	0	137.088	0
137.249	17		137.249	19			137.249	0	137.137	0	137.249	0	137.137	0	137.249	0	137.249	0
137.409	22		137.409	6			137.409	0	137.297	0	137.409	0	137.297	1	137.409	0	137.409	0
137.569	16		137.569	17			137.569	0	137.458	0	137.569	0	137.458	0	137.569	0	137.569	0
137.73	20		137.73	5			137.73	0	137.618	0	137.73	0	137.618	0	137.73	0	137.73	0
137.891	23		137.891	10			137.891	0	137.779	0	137.891	0	137.779	2	137.891	0	137.891	0
138.051	25		138.051	15			138.051	0	137.939	0	138.051	0	137.939	0	138.051	0	138.051	0
138.212	15		138.212	7			138.212	0	138.1	0	138.212	0	138.1	0	138.212	0	138.212	0
138.373	13		138.373	11			138.373	0	138.261	0	138.373	0	138.261	2	138.373	0	138.373	0
138.534	18		138.534	13			138.534	0	138.422	0	138.534	0	138.422	0	138.534	0	138.534	0
138.695	23		138.695	8			138.695	0	138.583	0	138.695	0	138.583	0	138.695	0	138.695	0
138.857	14		138.857	11			138.857	0	138.744	0	138.857	0	138.744	3	138.857	0	138.857	0
139.018	16		139.018	12			139.018	0	138.905	0	139.018	0	138.905	0	139.018	0	139.018	0
139.179	10		139.179	10			139.179	0	139.066	0	139.179	0	139.066	0	139.179	0	139.179	0
139.341	15		139.341	11			139.341	0	139.228	0	139.341	0	139.228	1	139.341	0	139.341	0
139.502	12		139.502	7			139.502	0	139.389	0	139.502	0	139.389	1	139.502	0	139.502	0
139.664	6		139.664	7			139.664	0	139.551	0	139.664	0	139.551	1	139.664	0	139.664	0
139.826	13		139.826	11			139.826	0	139.713	0	139.826	0	139.713	3	139.826	0	139.826	0
139.988	11		139.988	6			139.988	0	139.874	0	139.988	0	139.874	0	139.988	0	139.988	0
140.15	8		140.15	5			140.15	0	140.036	0	140.15	0	140.036	0	140.15	0	140.15	0
140.312	9		140.312	8			140.312	0	140.198	0	140.312	0	140.198	1	140.312	0	140.312	0
140.474	7		140.474	8			140.474	0	140.36	0	140.474	0	140.36	0	140.474	0	140.474	0
140.636	12		140.636	5			140.636	0	140.522	0	140.636	0	140.522	2	140.636	0	140.636	0
140.799	11		140.799	5			140.799	0	140.684	0	140.799	0	140.684	3	140.799	0	140.799	0
140.961	7		140.961	4			140.961	0	140.847	0	140.961	0	140.847	0	140.961	1	140.961	0
141.124	4		141.124	4			141.124	0	141.009	0	141.124	0	141.009	0	141.124	1	141.124	0
141.286	12		141.286	5			141.286	0	141.172	0	141.286	0	141.172	0	141.286	0	141.286	0
141.449	8		141.449	2			141.449	0	141.334	0	141.449	0	141.334	0	141.449	0	141.449	0
141.612	8		141.612	4			141.612	0	141.497	0	141.612	0	141.497	0	141.612	0	141.612	0
141.775	7		141.775	5			141.775	0	141.66	0	141.775	0	141.66	0	141.775	0	141.775	0
141.938	6		141.938	6			141.938	0	141.822	0	141.938	0	141.822	1	141.938	0	141.938	0
142.101	12		142.101	4			142.101	0	141.986	0	142.101	0	141.986	1	142.101	0	142.101	0
142.264	8		142.264	4			142.264	0	142.149	0	142.264	0	142.149	1	142.264	0	142.264	0
142.427	3		142.427	6			142.427	0	142.312	0	142.427	0	142.312	0	142.427	0	142.427	0
142.591	7		142.591	1			142.591	0	142.475	0	142.591	0	142.475	1	142.591	0	142.591	0
142.754	3		142.754	6			142.754	0	142.638	0	142.754	0	142.638	1	142.754	0	142.754	0
142.918	3		142.918	6			142.918	0	142.802	0	142.918	0	142.802	0	142.918	0	142.918	0
143.081	7		143.081	3			143.081	0	142.965	0	143.081	0	142.965	0	143.081	1	143.081	0
143.245	7		143.245	3			143.245	0	143.129	0	143.245	0	143.129	1	143.245	1	143.245	0
143.409	4		143.409	3			143.409	0	143.293	0	143.409	0	143.293	3	143.409	0	143.409	0
143.573	4		143.573	1			143.573	0	143.456	0	143.573	0	143.456	1	143.573	0	143.573	0
143.737	7		143.737	5			143.737	0	143.62	1	143.737	0	143.62	0	143.737	2	143.737	0
143.901	4		143.901	8			143.901	0	143.784	0	143.901	0	143.784	2	143.901	0	143.901	0
144.065	4		144.065	2			144.065	0	143.948	0	144.065	0	143.948	1	144.065	0	144.065	0
144.23	2		144.23	3			144.23	0	144.113	0	144.23	0	144.113	0	144.23	0	144.23	0
144.394	3		144.394	1			144.394	0	144.277	0	144.394	0	144.277	0	144.394	0	144.394	0
144.559	6		144.559	3			144.559	0	144.441	0	144.559	0	144.441	1	144.559	0	144.559	0
144.723	3		144.723	3			144.723	0	144.606	0	144.723	1	144.606	0	144.723	0	144.723	0
144.888	9		144.888	5			144.888	0	144.77	0	144.888	0	144.77	1	144.888	0	144.888	0
145.053	4		145.053	1			145.053	0	144.935	0	145.053	0	144.935	0	145.053	0	145.053	0
145.218	6		145.218	3			145.218	0	145.1	0	145.218	0	145.1	1	145.218	0	145.218	0
145.382	0		145.382	0			145.382	0	145.264	0	145.382	0	145.264	0	145.382	0	145.382	0
145.548	6		145.548	3			145.548	0	145.429	0	145.548	0	145.429	1	145.548	0	145.548	0
145.713	5		145.713	5			145.713	0	145.595	0	145.713	0	145.595	0	145.713	0	145.713	0
145.878	2		145.878	0			145.878	0	145.76	0	145.878	0	145.76	1	145.878	0	145.878	0
146.043	3		146.043	4			146.043	0	145.925	0	146.043	0	145.925	0	146.043	1	146.043	0
146.209	5		146.209	5			146.209	0	146.09	0	146.209	0	146.09	1	146.209	0	146.209	0
146.374	5		146.374	2			146.374	0	146.256	0	146.374	0	146.256	2	146.374	0	146.374	0
146.54	5		146.54	2			146.54	0	146.421	0	146.54	0	146.421	2	146.54	0	146.54	0
146.706	1		146.706	4			146.706	0	146.587	0	146.706	0	146.587	0	146.706	0	146.706	0
146.871	1		146.871	4			146.871	0	146.752	0	146.871	0	146.752	0	146.871	0	146.871	0
147.037	4		147.037	3			147.037	0	146.918	0	147.037	0	146.918	1	147.037	0	147.037	1
147.203	2		147.203	3			147.203	0	147.084	0	147.203	0	147.084	0	147.203	0	147.203	0
147.369	4		147.369	3			147.369	0	147.25	0	147.369	0	147.25	0	147.369	0	147.369	0
147.536	6		147.536	3			147.536	0	147.416	0	147.536	0	147.416	0	147.536	0	147.536	0
147.702	2		147.702	3			147.702	0	147.582	0	147.702	0	147.582	0	147.702	0	147.702	0
147.868	6		147.868	2			147.868	0	147.748	0	147.868	0	147.748	1	147.868	0	147.868	0
148.035	2		148.035	1			148.035	0	147.915	0	148.035	0	147.915	0	148.035	0	148.035	0
148.201	0		148.201	5			148.201	0	148.081	0	148.201	0	148.081	0	148.201	0	148.201	0
148.368	4		148.368	0			148.368	0	148.248	0	148.368	0	148.248	0	148.368	0	148.368	0
148.535	3		148.535	3			148.535	0	148.414	0	148.535	0	148.414	1	148.535	0	148.535	0
148.702	2		148.702	4			148.702	0	148.581	0	148.702	0	148.581	1	148.702	0	148.702	0
148.869	2		148.869	5			148.869	0	148.748	0	148.869	0	148.748	2	148.869	0	148.869	0
149.036	3		149.036	2			149.036	0	148.915	0	149.036	0	148.915	0	149.036	0	149.036	0
149.203	1		149.203	4			149.203	0	149.082	0	149.203	0	149.082	2	149.203	0	149.203	0
149.37	5		149.37	4			149.37	0	149.249	0	149.37	0	149.249	0	149.37	0	149.37	0
149.537	3		149.537	2			149.537	0	149.416	0	149.537	0	149.416	1	149.537	0	149.537	0
149.705	3		149.705	3			149.705	0	149.583	0	149.705	0	149.583	1	149.705	0	149.705	0
149.872	0		149.872	4			149.872	0	149.75	0	149.872	0	149.75	0	149.872	0	149.872	0
150.04	2		150.04	1			150.04	0	149.918	0	150.04	0	149.918	0	150.04	0	150.04	0
150.207	3		150.207	0			150.207	0	150.085	0	150.207	0	150.085	1	150.207	0	150.207	0
150.375	4		150.375	2			150.375	0	150.253	0	150.375	0	150.253	1	150.375	0	150.375	0
150.543	1		150.543	2			150.543	0	150.421	0	150.543	0	150.421	0	150.543	0	150.543	0
150.711	5		150.711	4			150.711	0	150.589	0	150.711	0	150.589	0	150.711	0	150.711	0
150.879	2		150.879	2			150.879	0	150.757	0	150.879	0	150.757	1	150.879	0	150.879	0
151.047	1		151.047	4			151.047	0	150.925	0	151.047	0	150.925	1	151.047	0	151.047	0
151.215	2		151.215	3			151.215	0	151.093	0	151.215	0	151.093	1	151.215	0	151.215	0
151.384	3		151.384	3			151.384	0	151.261	0	151.384	0	151.261	0	151.384	0	151.384	0
151.552	2		151.552	2			151.552	0	151.429	0	151.552	0	151.429	1	151.552	0	151.552	0
151.721	5		151.721	1			151.721	0	151.598	0	151.721	0	151.598	2	151.721	0	151.721	0
151.889	4		151.889	5			151.889	0	151.766	0	151.889	0	151.766	0	151.889	0	151.889	0
152.058	3		152.058	0			152.058	0	151.935	0	152.058	0	151.935	0	152.058	0	152.058	0
152.227	1		152.227	0			152.227	0	152.103	0	152.227	0	152.103	0	152.227	1	152.227	0
152.396	5		152.396	0			152.396	0	152.272	0	152.396	0	152.272	0	152.396	0	152.396	1
152.565	2		152.565	2			152.565	0	152.441	0	152.565	0	152.441	1	152.565	0	152.565	0
152.734	2		152.734	0			152.734	0	152.61	0	152.734	0	152.61	0	152.734	0	152.734	0
152.903	3		152.903	0			152.903	0	152.779	0	152.903	0	152.779	1	152.903	0	152.903	0
153.072	3		153.072	1			153.072	0	152.948	0	153.072	0	152.948	1	153.072	0	153.072	0
153.242	1		153.242	1			153.242	0	153.118	0	153.242	0	153.118	1	153.242	0	153.242	0
153.411	1		153.411	2			153.411	0	153.287	0	153.411	0	153.287	1	153.411	0	153.411	0
153.581	3		153.581	1			153.581	0	153.456	1	153.581	0	153.456	0	153.581	0	153.581	0
153.75	1		153.75	3			153.75	0	153.626	0	153.75	0	153.626	1	153.75	0	153.75	0
153.92	3		153.92	1			153.92	0	153.795	0	153.92	0	153.795	0	153.92	0	153.92	0
154.09	3		154.09	6			154.09	0	153.965	0	154.09	0	153.965	2	154.09	0	154.09	0
154.26	4		154.26	2			154.26	0	154.135	0	154.26	0	154.135	1	154.26	0	154.26	0
154.43	2		154.43	2			154.43	0	154.305	0	154.43	0	154.305	0	154.43	0	154.43	0
154.6	3		154.6	0			154.6	0	154.475	0	154.6	0	154.475	0	154.6	0	154.6	0
154.77	0		154.77	2			154.77	0	154.645	0	154.77	0	154.645	0	154.77	0	154.77	0
154.941	3		154.941	2			154.941	0	154.815	0	154.941	0	154.815	0	154.941	0	154.941	0
155.111	4		155.111	2			155.111	0	154.985	0	155.111	0	154.985	1	155.111	0	155.111	0
155.282	5		155.282	4			155.282	0	155.156	0	155.282	0	155.156	0	155.282	1	155.282	0
155.452	1		155.452	3			155.452	0	155.326	0	155.452	1	155.326	1	155.452	0	155.452	0
155.623	0		155.623	3			155.623	0	155.497	0	155.623	0	155.497	1	155.623	0	155.623	0
155.794	1		155.794	2			155.794	0	155.667	0	155.794	0	155.667	0	155.794	0	155.794	0
155.965	3		155.965	1			155.965	0	155.838	0	155.965	0	155.838	0	155.965	0	155.965	0
156.136	2		156.136	3			156.136	0	156.009	0	156.136	0	156.009	0	156.136	0	156.136	0
156.307	0		156.307	2			156.307	0	156.18	0	156.307	0	156.18	0	156.307	0	156.307	0
156.478	3		156.478	3			156.478	0	156.351	0	156.478	0	156.351	0	156.478	0	156.478	0
156.649	2		156.649	0			156.649	0	156.522	0	156.649	0	156.522	1	156.649	0	156.649	0
156.82	0		156.82	2			156.82	0	156.693	0	156.82	0	156.693	0	156.82	0	156.82	0
156.992	2		156.992	1			156.992	0	156.864	0	156.992	0	156.864	0	156.992	0	156.992	0
157.163	1		157.163	4			157.163	0	157.036	0	157.163	0	157.036	1	157.163	0	157.163	0
157.335	0		157.335	0			157.335	0	157.207	0	157.335	0	157.207	1	157.335	0	157.335	0
157.507	1		157.507	3			157.507	0	157.379	0	157.507	0	157.379	0	157.507	0	157.507	0
157.679	3		157.679	2			157.679	0	157.55	0	157.679	1	157.55	1	157.679	0	157.679	0
157.85	2		157.85	2			157.85	0	157.722	0	157.85	0	157.722	0	157.85	0	157.85	0
158.022	4		158.022	2			158.022	0	157.894	0	158.022	0	157.894	0	158.022	0	158.022	0
158.195	3		158.195	4			158.195	0	158.066	0	158.195	0	158.066	1	158.195	0	158.195	0
158.367	2		158.367	2			158.367	0	158.238	0	158.367	0	158.238	0	158.367	0	158.367	0
158.539	0		158.539	0			158.539	0	158.41	0	158.539	0	158.41	0	158.539	0	158.539	0
158.711	2		158.711	2			158.711	0	158.583	0	158.711	0	158.583	1	158.711	0	158.711	0
158.884	2		158.884	2			158.884	0	158.755	0	158.884	0	158.755	1	158.884	0	158.884	0
159.056	4		159.056	1			159.056	0	158.927	0	159.056	0	158.927	2	159.056	0	159.056	0
159.229	3		159.229	1			159.229	0	159.1	0	159.229	0	159.1	0	159.229	0	159.229	0
159.402	1		159.402	3			159.402	0	159.272	0	159.402	0	159.272	0	159.402	0	159.402	0
159.575	5		159.575	1			159.575	0	159.445	0	159.575	0	159.445	1	159.575	0	159.575	0
159.748	1		159.748	2			159.748	0	159.618	0	159.748	0	159.618	1	159.748	0	159.748	0
159.921	0		159.921	4			159.921	0	159.791	0	159.921	0	159.791	1	159.921	0	159.921	0
160.094	2		160.094	0			160.094	0	159.964	0	160.094	0	159.964	0	160.094	0	160.094	0
160.267	2		160.267	2			160.267	0	160.137	0	160.267	0	160.137	0	160.267	0	160.267	0
160.44	5		160.44	0			160.44	0	160.31	0	160.44	0	160.31	0	160.44	0	160.44	0
160.614	4		160.614	0			160.614	0	160.483	0	160.614	0	160.483	0	160.614	0	160.614	0
160.787	1		160.787	0			160.787	0	160.657	0	160.787	0	160.657	1	160.787	0	160.787	0
160.961	1		160.961	0			160.961	0	160.83	0	160.961	1	160.83	1	160.961	0	160.961	0
161.134	1		161.134	2			161.134	0	161.004	0	161.134	0	161.004	1	161.134	0	161.134	0
161.308	3		161.308	0			161.308	0	161.177	1	161.308	0	161.177	2	161.308	0	161.308	0
161.482	1		161.482	1			161.482	0	161.351	0	161.482	0	161.351	0	161.482	0	161.482	0
161.656	2		161.656	1			161.656	0	161.525	0	161.656	0	161.525	2	161.656	0	161.656	0
161.83	2		161.83	2			161.83	0	161.699	0	161.83	0	161.699	1	161.83	0	161.83	0
162.004	4		162.004	1			162.004	0	161.873	0	162.004	0	161.873	1	162.004	0	162.004	0
162.178	2		162.178	0			162.178	0	162.047	0	162.178	0	162.047	1	162.178	1	162.178	0
162.353	2		162.353	1			162.353	0	162.221	0	162.353	0	162.221	1	162.353	0	162.353	0
162.527	0		162.527	1			162.527	0	162.395	0	162.527	0	162.395	0	162.527	0	162.527	0
162.702	4		162.702	1			162.702	0	162.57	0	162.702	0	162.57	1	162.702	0	162.702	0
162.876	1		162.876	0			162.876	0	162.744	0	162.876	0	162.744	1	162.876	0	162.876	0
163.051	2		163.051	0			163.051	0	162.919	0	163.051	0	162.919	1	163.051	0	163.051	0
163.226	1		163.226	1			163.226	0	163.093	0	163.226	0	163.093	0	163.226	0	163.226	0
163.401	1		163.401	5			163.401	0	163.268	0	163.401	0	163.268	0	163.401	0	163.401	0
163.576	1		163.576	1			163.576	0	163.443	0	163.576	1	163.443	1	163.576	0	163.576	0
163.751	0		163.751	1			163.751	0	163.618	0	163.751	0	163.618	0	163.751	0	163.751	0
163.926	1		163.926	3			163.926	0	163.793	0	163.926	0	163.793	1	163.926	0	163.926	0
164.101	2		164.101	3			164.101	0	163.968	0	164.101	0	163.968	3	164.101	0	164.101	0
164.277	2		164.277	1			164.277	0	164.143	0	164.277	0	164.143	0	164.277	0	164.277	0
164.452	1		164.452	1			164.452	0	164.319	0	164.452	0	164.319	0	164.452	0	164.452	0
164.628	0		164.628	0			164.628	0	164.494	0	164.628	0	164.494	0	164.628	0	164.628	0
164.803	3		164.803	1			164.803	0	164.67	0	164.803	0	164.67	0	164.803	0	164.803	0
164.979	4		164.979	2			164.979	0	164.845	0	164.979	0	164.845	1	164.979	1	164.979	0
165.155	2		165.155	2			165.155	0	165.021	0	165.155	0	165.021	1	165.155	0	165.155	0
165.331	4		165.331	2			165.331	0	165.197	0	165.331	0	165.197	0	165.331	0	165.331	0
165.507	3		165.507	3			165.507	0	165.373	0	165.507	0	165.373	0	165.507	0	165.507	0
165.683	1		165.683	2			165.683	0	165.548	0	165.683	0	165.548	1	165.683	0	165.683	0
165.859	3		165.859	2			165.859	0	165.725	0	165.859	0	165.725	0	165.859	0	165.859	0
166.036	1		166.036	2			166.036	0	165.901	0	166.036	0	165.901	3	166.036	0	166.036	0
166.212	2		166.212	3			166.212	0	166.077	0	166.212	0	166.077	0	166.212	0	166.212	0
166.388	1		166.388	0			166.388	0	166.253	0	166.388	0	166.253	0	166.388	0	166.388	0
166.565	2		166.565	1			166.565	0	166.43	0	166.565	0	166.43	0	166.565	0	166.565	0
166.742	3		166.742	2			166.742	0	166.606	0	166.742	0	166.606	1	166.742	0	166.742	0
166.918	3		166.918	3			166.918	0	166.783	0	166.918	0	166.783	0	166.918	0	166.918	0
167.095	2		167.095	2			167.095	0	166.96	0	167.095	0	166.96	0	167.095	0	167.095	0
167.272	1		167.272	2			167.272	0	167.137	0	167.272	0	167.137	2	167.272	0	167.272	0
167.449	1		167.449	2			167.449	0	167.313	0	167.449	0	167.313	0	167.449	0	167.449	0
167.626	0		167.626	1			167.626	0	167.49	0	167.626	0	167.49	1	167.626	0	167.626	0
167.804	1		167.804	0			167.804	0	167.667	0	167.804	0	167.667	1	167.804	1	167.804	1
167.981	1		167.981	1			167.981	0	167.845	1	167.981	0	167.845	0	167.981	0	167.981	0
168.159	1		168.159	1			168.159	0	168.022	2	168.159	0	168.022	0	168.159	0	168.159	0
168.336	2		168.336	2			168.336	0	168.199	0	168.336	0	168.199	0	168.336	0	168.336	0
168.514	2		168.514	3			168.514	0	168.377	0	168.514	0	168.377	1	168.514	0	168.514	0
168.691	3		168.691	6			168.691	0	168.554	0	168.691	0	168.554	2	168.691	0	168.691	0
168.869	2		168.869	4			168.869	0	168.732	0	168.869	0	168.732	1	168.869	0	168.869	0
169.047	2		169.047	6			169.047	0	168.91	0	169.047	0	168.91	1	169.047	2	169.047	0
169.225	3		169.225	7			169.225	0	169.088	0	169.225	1	169.088	2	169.225	1	169.225	0
169.403	3		169.403	1			169.403	0	169.266	0	169.403	3	169.266	0	169.403	4	169.403	0
169.581	4		169.581	7			169.581	0	169.444	2	169.581	0	169.444	2	169.581	6	169.581	0
169.76	6		169.76	12			169.76	0	169.622	0	169.76	1	169.622	1	169.76	6	169.76	1
169.938	4		169.938	22			169.938	0	169.8	1	169.938	2	169.8	5	169.938	2	169.938	2
170.116	6		170.116	15			170.116	0	169.978	0	170.116	2	169.978	5	170.116	12	170.116	1
170.295	5		170.295	18			170.295	0	170.157	3	170.295	3	170.157	8	170.295	12	170.295	5
170.474	0		170.474	10			170.474	0	170.335	1	170.474	1	170.335	3	170.474	11	170.474	2
170.652	3		170.652	8			170.652	0	170.514	1	170.652	0	170.514	0	170.652	3	170.652	2
170.831	2		170.831	9			170.831	0	170.692	0	170.831	0	170.692	0	170.831	0	170.831	0
171.01	0		171.01	5			171.01	0	170.871	0	171.01	0	170.871	0	171.01	2	171.01	0
171.189	3		171.189	3			171.189	0	171.05	0	171.189	0	171.05	0	171.189	4	171.189	1
171.368	1		171.368	9			171.368	0	171.229	0	171.368	0	171.229	0	171.368	2	171.368	0
171.547	1		171.547	3			171.547	0	171.408	0	171.547	0	171.408	0	171.547	0	171.547	0
171.727	2		171.727	9			171.727	0	171.587	0	171.727	0	171.587	0	171.727	1	171.727	0
171.906	2		171.906	7			171.906	0	171.767	0	171.906	0	171.767	1	171.906	1	171.906	1
172.086	6		172.086	9			172.086	0	171.946	0	172.086	0	171.946	1	172.086	3	172.086	0
172.265	0		172.265	11			172.265	0	172.125	1	172.265	0	172.125	1	172.265	2	172.265	0
172.445	3		172.445	4			172.445	0	172.305	0	172.445	0	172.305	1	172.445	0	172.445	0
172.625	4		172.625	3			172.625	0	172.484	0	172.625	0	172.484	2	172.625	1	172.625	0
172.804	1		172.804	2			172.804	0	172.664	0	172.804	0	172.664	1	172.804	0	172.804	0
172.984	0		172.984	2			172.984	0	172.844	0	172.984	0	172.844	0	172.984	1	172.984	0
173.165	2		173.165	4			173.165	0	173.024	0	173.165	0	173.024	1	173.165	0	173.165	0
173.345	3		173.345	5			173.345	0	173.204	0	173.345	0	173.204	0	173.345	1	173.345	0
173.525	0		173.525	6			173.525	0	173.384	0	173.525	1	173.384	0	173.525	0	173.525	0
173.705	3		173.705	1			173.705	0	173.564	0	173.705	0	173.564	0	173.705	0	173.705	0
173.886	0		173.886	0			173.886	0	173.744	0	173.886	1	173.744	0	173.886	0	173.886	0
174.066	5		174.066	4			174.066	0	173.925	1	174.066	0	173.925	0	174.066	0	174.066	0
174.247	1		174.247	2			174.247	0	174.105	0	174.247	0	174.105	1	174.247	0	174.247	0
174.428	2		174.428	3			174.428	0	174.286	0	174.428	0	174.286	0	174.428	0	174.428	0
174.608	1		174.608	2			174.608	0	174.467	0	174.608	0	174.467	0	174.608	1	174.608	0
174.789	3		174.789	2			174.789	0	174.647	0	174.789	0	174.647	1	174.789	0	174.789	0
174.97	3		174.97	3			174.97	0	174.828	0	174.97	0	174.828	1	174.97	1	174.97	0
175.151	0		175.151	2			175.151	0	175.009	0	175.151	0	175.009	0	175.151	0	175.151	0
175.332	1		175.332	1			175.332	0	175.19	0	175.332	0	175.19	0	175.332	0	175.332	0
175.514	1		175.514	1			175.514	0	175.371	0	175.514	0	175.371	1	175.514	0	175.514	0
175.695	3		175.695	5			175.695	0	175.553	0	175.695	0	175.553	1	175.695	0	175.695	0
175.876	0		175.876	3			175.876	0	175.734	0	175.876	0	175.734	0	175.876	0	175.876	0
176.058	3		176.058	2			176.058	0	175.915	1	176.058	0	175.915	1	176.058	0	176.058	0
176.24	3		176.24	2			176.24	0	176.097	0	176.24	0	176.097	1	176.24	0	176.24	0
176.421	3		176.421	4			176.421	0	176.278	0	176.421	0	176.278	1	176.421	0	176.421	0
176.603	1		176.603	0			176.603	0	176.46	0	176.603	0	176.46	0	176.603	0	176.603	0
176.785	2		176.785	0			176.785	0	176.642	0	176.785	0	176.642	0	176.785	1	176.785	0
176.967	3		176.967	0			176.967	0	176.824	0	176.967	0	176.824	1	176.967	1	176.967	0
177.149	2		177.149	4			177.149	0	177.006	0	177.149	0	177.006	0	177.149	0	177.149	0
177.332	2		177.332	2			177.332	0	177.188	0	177.332	0	177.188	0	177.332	0	177.332	0
177.514	2		177.514	2			177.514	0	177.37	0	177.514	0	177.37	0	177.514	0	177.514	0
177.696	1		177.696	4			177.696	0	177.552	0	177.696	0	177.552	0	177.696	1	177.696	0
177.879	4		177.879	3			177.879	0	177.734	1	177.879	0	177.734	1	177.879	0	177.879	0
178.061	5		178.061	2			178.061	0	177.917	1	178.061	0	177.917	1	178.061	0	178.061	0
178.244	3		178.244	0			178.244	0	178.099	0	178.244	0	178.099	1	178.244	0	178.244	0
178.427	1		178.427	1			178.427	0	178.282	0	178.427	0	178.282	0	178.427	1	178.427	0
178.61	2		178.61	2			178.61	0	178.465	0	178.61	0	178.465	0	178.61	0	178.61	0
178.792	2		178.792	2			178.792	0	178.647	0	178.792	0	178.647	0	178.792	0	178.792	0
178.976	0		178.976	5			178.976	0	178.83	0	178.976	0	178.83	1	178.976	0	178.976	0
179.159	0		179.159	1			179.159	0	179.013	0	179.159	0	179.013	2	179.159	0	179.159	0
179.342	1		179.342	1			179.342	0	179.196	0	179.342	0	179.196	2	179.342	0	179.342	0
179.525	2		179.525	1			179.525	0	179.38	0	179.525	0	179.38	1	179.525	0	179.525	0
179.709	0		179.709	2			179.709	0	179.563	0	179.709	0	179.563	1	179.709	0	179.709	0
179.892	2		179.892	1			179.892	0	179.746	0	179.892	0	179.746	1	179.892	0	179.892	0
180.076	4		180.076	1			180.076	0	179.93	0	180.076	0	179.93	0	180.076	0	180.076	0
180.26	3		180.26	1			180.26	0	180.113	0	180.26	0	180.113	1	180.26	1	180.26	0
180.443	2		180.443	4			180.443	0	180.297	0	180.443	1	180.297	0	180.443	0	180.443	0
180.627	4		180.627	0			180.627	0	180.481	0	180.627	0	180.481	1	180.627	0	180.627	0
180.811	3		180.811	3			180.811	0	180.665	0	180.811	0	180.665	0	180.811	0	180.811	0
180.995	2		180.995	1			180.995	0	180.848	0	180.995	0	180.848	1	180.995	0	180.995	0
181.179	1		181.179	2			181.179	0	181.032	0	181.179	0	181.032	1	181.179	0	181.179	0
181.364	0		181.364	2			181.364	0	181.217	0	181.364	0	181.217	0	181.364	1	181.364	0
181.548	4		181.548	1			181.548	0	181.401	1	181.548	0	181.401	0	181.548	0	181.548	0
181.732	3		181.732	2			181.732	0	181.585	0	181.732	0	181.585	1	181.732	0	181.732	0
181.917	1		181.917	1			181.917	0	181.769	0	181.917	0	181.769	3	181.917	0	181.917	0
182.102	0		182.102	2			182.102	0	181.954	0	182.102	0	181.954	0	182.102	0	182.102	0
182.286	1		182.286	3			182.286	0	182.138	0	182.286	0	182.138	1	182.286	0	182.286	0
182.471	1		182.471	3			182.471	0	182.323	0	182.471	0	182.323	1	182.471	0	182.471	0
182.656	1		182.656	1			182.656	0	182.508	0	182.656	0	182.508	1	182.656	0	182.656	0
182.841	1		182.841	1			182.841	0	182.693	0	182.841	0	182.693	1	182.841	0	182.841	0
183.026	1		183.026	2			183.026	0	182.878	1	183.026	0	182.878	2	183.026	0	183.026	0
183.212	3		183.212	1			183.212	0	183.063	0	183.212	0	183.063	0	183.212	0	183.212	0
183.397	0		183.397	1			183.397	0	183.248	0	183.397	0	183.248	0	183.397	0	183.397	0
183.582	0		183.582	5			183.582	0	183.433	0	183.582	0	183.433	0	183.582	0	183.582	0
183.768	5		183.768	6			183.768	0	183.619	0	183.768	0	183.619	0	183.768	0	183.768	0
183.953	0		183.953	4			183.953	0	183.804	0	183.953	0	183.804	0	183.953	0	183.953	0
184.139	3		184.139	4			184.139	0	183.989	0	184.139	0	183.989	0	184.139	1	184.139	0
184.325	1		184.325	4			184.325	0	184.175	0	184.325	0	184.175	1	184.325	0	184.325	0
184.511	1		184.511	3			184.511	0	184.361	0	184.511	0	184.361	2	184.511	0	184.511	0
184.696	3		184.696	3			184.696	0	184.547	0	184.696	0	184.547	0	184.696	1	184.696	0
184.883	1		184.883	3			184.883	0	184.733	0	184.883	0	184.733	2	184.883	0	184.883	0
185.069	1		185.069	3			185.069	0	184.918	0	185.069	0	184.918	2	185.069	0	185.069	0
185.255	1		185.255	1			185.255	0	185.105	0	185.255	0	185.105	0	185.255	0	185.255	0
185.441	1		185.441	0			185.441	0	185.291	0	185.441	0	185.291	0	185.441	0	185.441	0
185.628	2		185.628	0			185.628	0	185.477	0	185.628	0	185.477	0	185.628	0	185.628	0
185.814	0		185.814	0			185.814	0	185.663	0	185.814	0	185.663	1	185.814	0	185.814	0
186.001	3		186.001	0			186.001	0	185.85	0	186.001	0	185.85	1	186.001	0	186.001	0
186.188	0		186.188	1			186.188	0	186.036	0	186.188	0	186.036	0	186.188	0	186.188	0
186.374	1		186.374	2			186.374	0	186.223	0	186.374	0	186.223	0	186.374	1	186.374	0
186.561	0		186.561	3			186.561	0	186.41	0	186.561	0	186.41	0	186.561	0	186.561	0
[truncated: 3,003 more rows]

## Sheet: msTPES
m/z 91 ms TPES, ion imaging					m/z 91 ms TPES trial 2, background gas, longer E range				m/z 120 and 134 ms TPES, background gas
Fig 2, Fig S4					Fig S5				Fig S1, S3
eV	bkgrd gas m/z 91	MB	all ions		eV	bkgrd gas			eV	bkgrd gas m/z 120	bkgrd gas m/z 134
7.7055	4.4	14.73	18.75		7.4975	0.67			7.7055	0	1
7.7065	4.3	10.42	14.77		7.5032	0.67			7.7065	0	1
7.7108	4.7	19.71	20.4		7.5093	1.34			7.7108	0	1
7.7143	3.3	9.08	12.09		7.5138	3			7.7143	0	0
7.7205	5.4	17.75	25.11		7.5216	0.67			7.7205	0	-0.33
7.7249	11.7	17.75	30.76		7.5253	1.67			7.7249	0	0
7.7299	7	17.41	25.76		7.5312	2.01			7.7299	0	1
7.7351	15	18.42	35.43		7.5351	2.01			7.7351	0	0
7.7388	4.7	33.42	41.12		7.5394	-1.65			7.7388	-0.33	0
7.7429	10	19.76	30.78		7.5452	2.01			7.7429	0	1
7.75	7.4	31.75	37.45		7.5511	2.67			7.75	0	-0.33
7.758	2.7	18.1	20.14		7.5555	1.67			7.758	0	1
7.76	22.4	20.45	42.47		7.5604	1			7.76	0	0
7.7657	16.4	19.11	36.16		7.564	-1.32			7.7657	0	0
7.7696	11.4	24.11	34.5		7.5696	2.34			7.7696	0	1
7.7743	21.4	13.09	34.15		7.5751	1			7.7743	-0.33	0
7.7791	18.7	22.13	42.18		7.5798	1.34			7.7791	0	-0.66
7.7841	26.4	24.76	52.19		7.584	-0.32			7.7841	1	-0.3
7.7879	32.4	23.79	53.57		7.5891	3.67			7.7879	0	-0.33
7.7952	55.1	15.8	69.9		7.5958	1.35			7.7952	0	-0.33
7.7996	67.1	33.81	109.93		7.5999	-0.33			7.7996	0	0
7.8042	107.5	32.8	144.69		7.6063	0			7.8042	1	1
7.8096	136.6	32.14	170.71		7.6095	0.67			7.8096	0	0
7.8142	112	28.86	146.16		7.6162	0.34			7.8142	0	0
7.818	107	27.52	127.56		7.619	0.01			7.818	-0.33	2
7.8256	81.7	25.58	111.34		7.6253	-0.33			7.8256	0	-0.66
7.8306	59.5	33.88	102.07		7.6297	0.01			7.8306	0	-0.33
7.8361	67.5	21.87	93.73		7.6336	-0.98			7.8361	0	0.67
7.8402	51.9	42.21	99.1		7.639	-0.33			7.8402	0	0
7.845	71.5	38.52	117.07		7.6446	-2.31			7.845	0	0.01
7.8498	56.5	35.18	98.69		7.6511	0.01			7.8498	0	-0.33
7.8557	45.6	55.84	105.44		7.6547	-0.65			7.8557	1.67	1
7.8603	62.1	34.57	94.04		7.6603	1.01			7.8603	0	0
7.8648	60.5	41.22	99.75		7.6639	3			7.8648	-0.33	-0.33
7.8712	35.2	33.6	74.21		7.6711	-0.99			7.8712	0	1
7.8732	71.2	22.62	98.48		7.675	0.01			7.8732	-0.33	1.67
7.8804	70.2	32.62	106.2		7.6807	1.68			7.8804	1	2.67
7.8856	50.5	27.58	87.11		7.6848	4.34			7.8856	0.67	1.01
7.8917	22.3	47.94	73.28		7.6927	-0.31			7.8917	-0.33	2
7.8936	44.9	33.94	79.21		7.6945	0.67			7.8936	1	0.67
7.9008	35.9	42.26	81.13		7.6999	1.35			7.9008	0	-0.66
7.9055	67.1	31.27	100.4		7.7047	3.02			7.9055	0	-0.33
7.9104	55.5	26.25	82.46		7.7097	0.01			7.9104	0	0
7.914	73.2	41.96	121.16		7.7136	2.02			7.914	0	1.34
7.9193	52.9	41.28	90.57		7.7195	3.68			7.9193	0	-0.33
7.9238	61.2	36.94	96.84		7.7262	8.67			7.9238	0	0.34
7.9307	51.5	51.95	105.16		7.7301	6.02			7.9307	0	2
7.9367	43.5	52.57	106.43		7.7361	8.68			7.9367	1	2.67
7.9392	61.8	43.6	106.15		7.7372	3.34			7.9392	0	3.34
7.9427	33.8	46.36	83.56		7.7461	7.69			7.9427	0	0.68
7.9497	35.2	42.29	79.19		7.7488	8.35			7.9497	0	-0.33
7.9541	42.2	25.36	70.56		7.7537	8.35			7.9541	-0.33	1.67
7.9593	38.8	36.33	78.86		7.7612	12.68			7.9593	1	1.69
7.9642	29.5	27.3	60.19		7.7668	16.38			7.9642	0	4.68
7.9704	41.5	52.3	94.15		7.7689	20.38			7.9704	0.099	3.69
7.9756	40.9	34.64	78.19		7.7756	15.05			7.9756	0	2.36
7.9803	53.2	43.01	98.23		7.7811	22.36			7.9803	1	10.68
7.9842	60.1	49.67	107.81		7.7814	22.04			7.9842	0	9.69
7.9891	54.5	62.98	118.21		7.7915	31.73			7.9891	1	12.01
7.9955	42.8	27.35	67.24		7.7949	47.07			7.9955	0.67	12.37
8.0002	49.5	24.02	70.64		7.8003	64.76			8.0002	0	2.72
8.0055	36.6	41.31	81.24		7.8045	82.74			8.0055	1	20.72
8.01	40.2	29.33	75.54		7.8096	101.12			8.01	0	11.7
8.0147	34.2	41.31	81.18		7.8157	79.87			8.0147	0	13.74
8.0192	33.8	20.06	55.88		7.8223	92.87			8.0192	0	21.04
8.0243	21.9	24.37	48.94		7.8262	77.55			8.0243	0	27.03
8.0305	52.1	60.24	111.77		7.8306	65.63			8.0305	0	24.74
8.0347	28.8	31.65	65.19		7.8358	60.98			8.0347	0.34	33.44
8.0425	32.4	35.04	71.82		7.8407	58.35			8.0425	0	39.75
8.0456	30.8	45.68	77.17		7.845	42.34			8.0456	0	21.18
8.0503	62.1	26.35	86.5		7.8487	59.42			8.0503	-0.33	38.46
8.055	62.8	38.71	100.58		7.8559	59.4			8.055	0	32.15
8.0593	55.5	54.37	107.88		7.8602	36.01			8.0593	2	50.5
8.0674	116.5	42.07	155.25		7.8651	51.07			8.0674	0	48.52
8.0692	146.9	52.01	199.94		7.8705	45.06			8.0692	2	38.2
8.0755	193.8	59.37	256.88		7.8741	50.1			8.0755	-0.33	42.58
8.0797	208.3	45.78	262.42		7.8798	47.75			8.0797	-0.33	44.92
8.084	221.3	60.37	278.43		7.8859	31.1			8.084	0	32.23
8.0881	203.7	63.1	271.57		7.8909	37.08			8.0881	0	45.3
8.0949	123.5	52.44	178.39		7.8939	46.38			8.0949	-0.33	48.64
8.0993	74	47.73	124.44		7.8987	22.48			8.0993	-0.66	55.29
8.1052	50	38.43	92.81		7.9061	25.78			8.1052	1	56.3
8.1119	53.7	45.72	106.81		7.9102	45			8.1119	-0.33	70.41
8.1166	56.9	45.79	109.71		7.9149	44.46			8.1166	-0.33	48.41
8.1195	38	49.8	93.519		7.9217	55.07			8.1195	0	57.74
8.1241	33.2	42.38	84.67		7.9264	35.44			8.1241	-0.66	54.44
8.1286	18.2	60.09	79.01		7.9285	50.36			8.1286	0.34	41.11
8.1343	33.7	52.12	88.59		7.934	44.01			8.1343	0	36.07
8.1406	33.7	47.4	87.91		7.9387	20.11			8.1406	-0.33	52.06
8.1454	46.7	50.44	103.23		7.9441	39.11			8.1454	0	69.04
8.1513	62.7	28.13	95.91		7.9494	34.75			8.1513	1	38.09
8.1553	77.6	54.5	120.57		7.955	39.71			8.1553	0	69.71
8.1576	68	41.12	122.49		7.9606	38.72			8.1576	-0.33	53.69
8.1679	87.4	60.81	148.23		7.9653	46.68			8.1679	0.34	71.1
8.1711	48	45.77	97.88		7.9699	30.35			8.1711	1.67	59.09
8.1756	43.8	58.43	104.63		7.9731	51.38			8.1756	3	51.78
8.1792	42.7	47.76	98.52		7.9794	33.67			8.1792	1.67	84.09
8.1873	70.3	39.81	121.52		7.984	44.36			8.1873	4.67	41.49
8.1895	72.7	44.82	121.23		7.9907	27.7			8.1895	2.34	65.16
8.1967	56.4	53.85	110		7.9947	32.38			8.1967	0.67	67.8
8.2001	88.6	41.14	133.13		7.9998	29.41			8.2001	3.04	61.4
8.2059	92.2	56.19	116.93		8.0108	46.72			8.2059	5.67	60.14
8.2074	59.7	56.16	147.38		8.0122	54.05			8.2074	3.34	56.88
8.2149	86.4	48.76	136.21		8.0167	45.37			8.2149	7.68	40.84
8.2208	81.4	43.43	132.28		8.021	36.37			8.2208	4.01	58.55
8.2255	84.1	43.12	146.22		8.0251	20.7			8.2255	3.7	53.88
8.2301	89.1	49.12	143.079		8.0302	13.71			8.2301	4.02	68.85
8.235	99.7	59.81	160.67		8.0352	31.7			8.235	10.68	47.85
8.2407	82.2	58.17	147.76		8.0405	33.35			8.2407	12.69	48.27
8.246	112.3	70.79	185.79		8.0453	27.35			8.246	6.69	50.56
8.2499	145.2	63.17	216.78		8.0511	23.06			8.2499	6.04	46.92
8.2559	121.9	51.15	181.44		8.0579	42.04			8.2559	13.71	47.25
8.256	132.9	40.19	184.86		8.0591	43.75			8.256	7.39	77.6
8.2626	100.2	72.13	168.919		8.0667	83.76			8.2626	13.06	85.25
8.2715	80.3	41.5	132.9		8.0698	108.41			8.2715	22.06	84.65
8.2748	72	50.81	126.89		8.0747	136.41			8.2748	17.74	50.94
8.2808	59	64.82	130.56		8.0805	163.02			8.2808	19.76	64.64
8.2873	54.9	47.93	108.6		8.0859	128.79			8.2873	23.76	56.29
8.2893	55.6	50.5	108.19		8.0919	94.22			8.2893	21.549	86.57
8.2956	45.6	47.17	89.53		8.0952	88.52			8.2956	25.09	66.059
8.3001	56.9	50.53	112.909		8.1011	65.26			8.3001	23.48	63.59
8.3044	62.6	34.53	100.51		8.1057	41.09			8.3044	24.47	79.17
8.3136	42.9	43.81	90.43		8.11	62.3			8.3136	18.5	58.7
8.3152	36.9	46.86	87.15		8.1136	27.04			8.3152	9.8	39.03
8.3197	49.8	45.19	106.02		8.12	36.92			8.3197	24.51	53.35
8.3256	54.1	57.87	110.74		8.1246	19.08			8.3256	19.51	50.56
8.3284	58.1	45.48	104.69		8.1299	1.63			8.3284	25.14	67.59
8.336	67.8	34.89	105.15		8.1345	22.62			8.336	31.47	42.009
8.3392	77.1	49.83	124.07		8.1404	29.21			8.3392	32.17	36.19
8.3456	79.8	53.49	139.04		8.1451	27.23			8.3456	18.14	49.309
8.3511	52.5	45.86	99.47		8.151	40.63			8.3511	18.89	52.96
8.3518	42.2	62.19	124.139		8.1558	54.28			8.3518	31.18	47.3
8.3574	60.4	38.16	94.99		8.1626	62.2			8.3574	20.53	41.35
8.3641	75.1	47.23	130.45		8.1658	43.89			8.3641	16.55	49.26
8.3695	80.8	49.83	134.33		8.1693	27.87			8.3695	18.18	51.64
8.3753	46.8	54.5	98.73		8.1763	56.13			8.3753	30.18	41.61
8.38	71.5	57.41	126.67		8.1803	42.12			8.38	18.52	44.65
8.3868	78	27.2	113.67		8.185	48.87			8.3868	20.89	63.67
8.389	79.1	43.37	117.61		8.1904	47.2			8.389	26.21	56.66
8.3953	59.1	45.11	105.94		8.1967	52.55			8.3953	17.279	30.27
8.4008	67.4	48.49	119.67		8.2001	61.5			8.4008	22.56	44.65
					8.2071	66.78
					8.2111	46.9
					8.2141	64.23
					8.2204	69.54
					8.2244	64.86
					8.2316	75.27
					8.2361	76.84
					8.2411	69.18
					8.245	63.28
					8.2501	106.93
					8.2536	65.95
					8.2595	89.96
					8.2648	68.97
					8.2699	47.46
					8.2742	76.99
					8.2795	48.73
					8.2836	55.29
					8.2889	39.98
					8.2947	48.64
					8.2997	22.12
					8.3019	34.97
					8.3096	27.1
					8.3134	34.94
					8.3207	38.92
					8.3246	28.58
					8.331	48.29
					8.3365	46.27
					8.3404	38.21
					8.3459	34.92
					8.3505	41.86
					8.3569	56.89
					8.3604	49.21
					8.3667	39.92
					8.3719	61.21
					8.3756	70.25
					8.3797	55.58
					8.3839	47.25
					8.389	60.57
					8.3947	48.54
					8.3994	37.56
					8.4057	49.26
					8.4121	47.62
					8.415	47.56
					8.4201	47.35
					8.4251	32.55
					8.4309	23.96
					8.4343	41.57
					8.4398	46.86
					8.4467	36.82
					8.4502	28.83
					8.4543	17.21
					8.4598	57.23
					8.4664	24.88
					8.4711	34.49
					8.4753	21.17
					8.4791	30.19
					8.485	21.2
					8.4902	17.2
					8.494	27.16
					8.5003	29.19
					8.5063	31.74
					8.5105	24.79
					8.5168	19.2
					8.5197	45.48
					8.525	32.13
					8.5305	34.12
					8.5347	35.81
					8.5419	17.56
					8.5454	31.45
					8.5505	40.81
					8.5553	22.72
					8.5601	34.78
					8.5677	30.1
					8.5681	31.39
					8.5746	30.13
					8.5796	27.73
					8.5842	23.45
					8.5901	23.36
					8.5942	43.43
					8.6006	30.79
					8.6057	44.05
					8.6126	27.44
					8.6159	31.09
					8.6196	18.82
					8.6241	47.67
					8.6295	21.85
					8.6355	34.4
					8.6398	1.79
					8.6441	32.74
					8.6503	14.9
					8.6542	25.76
					8.6607	31.37
					8.6653	24.06
					8.6704	14.51
					8.6751	27.69
					8.68	20.75
					8.6849	29.7
					8.6904	13.37
					8.694	24.03
					8.6984	16.77
					8.7056	14.32
					8.7094	33.72
					8.7162	18.37
					8.7219	32.07
					8.7259	26.39
					8.7307	2.41
					8.7351	19.02
					8.7409	31.76
					8.7455	19.71
					8.7484	18.34
					8.7564	23.65
					8.7616	-0.3
					8.7662	20.04
					8.7692	12.68
					8.7764	9.05
					8.7789	28.33
					8.7861	11.02
					8.7913	30.97
					8.796	8.96
					8.8005	9.3
					8.8041	19.31
					8.8084	31.98
					8.8155	20.01
					8.8191	5.01
					8.8273	-3
					8.8326	20.95
					8.8358	14.31
					8.8409	15
					8.8449	18.3
					8.8509	21.31

## Sheet: PI Spectrum
PI spectrum m/z 91, Ion Imaging Fig S6
eV	bkgrd gas	all ions	MB
7.4975	9	37	22
7.5032	6	27	15
7.5093	12	40	24
7.5138	8	35	19
7.5216	9	36	26
7.5253	11	37	22
7.5312	22	42	18
7.5351	18	47	25
7.5394	20	41	18
7.5452	15	50	30
7.5511	16	47	24
7.5555	14	55	34
7.5604	10	33	19
7.564	16	60	33
7.5696	18	58	36
7.5751	15	45	24
7.5798	14	54	34
7.584	18	51	23
7.5891	19	51	28
7.5958	20	52	29
7.5999	15	54	34
7.6063	8	43	30
7.6095	13	49	31
7.6162	7	47	35
7.619	9	51	37
7.6253	17	63	42
7.6297	17	58	33
7.6336	21	63	37
7.639	16	55	33
7.6446	23	77	44
7.6511	16	63	41
7.6547	13	64	43
7.6603	15	64	43
7.6639	13	60	40
7.6711	10	67	52
7.675	16	77	54
7.6807	13	67	45
7.6848	20	85	58
7.6927	15	94	67
7.6945	16	94	75
7.6999	14	92	68
7.7047	22	91	58
7.7097	21	94	64
7.7136	19	85	59
7.7195	19	83	53
7.7262	21	87	57
7.7301	27	114	73
7.7361	25	96	59
7.7372	13	109	84
7.7461	24	113	75
7.7488	31	126	84
7.7537	22	117	80
7.7612	34	114	71
7.7668	47	140	78
7.7689	53	160	94
7.7756	47	163	103
7.7811	51	181	115
7.7814	59	163	91
7.7915	75	193	97
7.7949	87	222	115
7.8003	112	252	111
7.8045	131	276	116
7.8096	160	329	128
7.8157	170	345	134
7.8223	199	375	136
7.8262	190	372	139
7.8306	211	388	143
7.8358	212	391	140
7.8407	213	428	162
7.845	227	427	145
7.8487	265	465	148
7.8559	272	500	175
7.8602	232	433	155
7.8651	269.7	481.7	164
7.8705	270	503	173
7.8741	301	525	175
7.8798	303	529	179
7.8859	305	563	205
7.8909	314	546	177
7.8939	303	550	182
7.8987	328	603	209
7.9061	336	590	198
7.9102	323	597	213
7.9149	354	629	202
7.9217	367	666	228
7.9264	363	632	201
7.9285	353	661	230
7.934	330	657	246
7.9387	398	688	224
7.9441	360.7	660.7	228
7.9494	391	712	245
7.955	374	716	258
7.9606	411	742	263
7.9653	385	725	252
7.9699	392	745	268
7.9731	364	694	255
7.9794	393	755	278
7.984	449	832	282
7.9907	434	806	287
7.9947	423	803	289
7.9998	458.7	855.7	288
8.0108	444	849	313
8.0122	478	889	317
8.0167	437	836.7	306
8.021	462	900	335
8.0251	453	869	318
8.0302	456	878	315
8.0352	462	878	318
8.0405	466.7	898.7	320
8.0453	464	853.3	307.3
8.0511	452	891	333
8.0579	501	976	358
8.0591	488	965	366
8.0667	558	1026	353
8.0698	571	1065	370
8.0747	619.3	1090.3	359
8.0805	709	1188	359
8.0859	660	1215	399
8.0919	624	1145	405
8.0952	670	1150	347
8.1011	662	1190	396
8.1057	693	1251	415
8.11	636	1181	408
8.1136	709	1245	405
8.12	625	1146	392
8.1246	718	1282	447
8.1299	603	1147	432
8.1345	672	1225	408
8.1404	644	1224	432
8.1451	691	1292	453
8.151	718	1323	455
8.1558	686.7	1311.7	502
8.1626	765	1340	442
8.1658	693.7	1268.7	434
8.1693	702	1284	440
8.1763	709	1343	462
8.1803	741	1362	466
8.185	741	1370	464
8.1904	738	1407	511
8.1967	736	1362	471
8.2001	773	1459	523
8.2071	782.7	1456.7	498
8.2111	753	1424	503
8.2141	787	1488	520
8.2204	814	1477	500
8.2244	792	1508	531
8.2316	857	1535.7	517
8.2361	789	1486	514
8.2411	815	1552	552
8.245	867.7	1532.7	495
8.2501	818	1551	525
8.2536	844.7	1596.3	528
8.2595	871	1595	539
8.2648	906	1623	541
8.2699	917	1710	579
8.2742	905	1671	564
8.2795	922	1653	537
8.2836	852	1579.7	539
8.2889	863.7	1640.7	598
8.2947	925	1724	581
8.2997	937	1686.7	528
8.3019	892	1673	583
8.3096	941	1680	547
8.3134	950.7	1725.7	575
8.3207	928	1765	626
8.3246	920	1710.7	580.7
8.331	924.3	1709.3	543
8.3365	970	1801	588
8.3404	921	1718.3	584.7
8.3459	968	1825.7	632.7
8.3505	885.7	1675.7	581
8.3569	973	1761	573
8.3604	867	1666	585
8.3667	937	1767	618
8.3719	916.7	1749.7	589
8.3756	1015	1803.7	576.7
8.3797	985.7	1872.7	642
8.3839	1023	1878	626
8.389	959	1812.7	637
8.3947	1012	1860.7	608.7
8.3994	1014	1854.7	617.7
8.4057	1039	1939.7	649
8.4121	1003	1861.7	644
8.415	1027.7	1906.3	648
8.4201	965.7	1823.7	609
8.4251	996	1865	667
8.4309	996	1895	643
8.4343	997	1844	633
8.4398	993	1912	686
8.4467	962	1809	642
8.4502	1001	1873	669
8.4543	934.7	1842.7	663
8.4598	1043	1984.7	705.7
8.4664	992	1874.7	638
8.4711	971	1877	673
8.4753	999	1896	667
8.4791	985	1910	681
8.485	1015	1906	629
8.4902	1007	1922	679
8.494	963.7	1923	721
8.5003	1016	1989	737
8.5063	939	1877	701
8.5105	989	1951	699
8.5168	1000	1954	696
8.5197	1010.7	1977.7	721
8.525	1014	1976.7	711.7
8.5305	1051.7	1990.7	692
8.5347	1027	1972.7	682.7
8.5419	1033	1950	655
8.5454	947	1911	714
8.5505	1015	1909	675
8.5553	987	1944	727
8.5601	1076	2004	698.7
8.5677	1039	1990	717
8.5681	993	1914.7	700.7
8.5746	1037.7	2018.3	711
8.5796	1026	2014	729
8.5842	1120	2059.3	671
8.5901	1030	1950	685
8.5942	1079.7	2073.7	745
8.6006	1039	2038.7	734
8.6057	1026	2004.7	718
8.6126	1078	2104	747
8.6159	1081	2055	703
8.6196	1027	2036	762
8.6241	1050	2045	742
8.6295	1050.7	2030.7	701
8.6355	1039	2045.7	764.7
8.6398	1068	2039	695
8.6441	1083.7	2110	750
8.6503	1088.7	2101.7	768
8.6542	1050.7	2104.7	761
8.6607	1003	2022.7	763.7
8.6653	1033.7	1988.7	699
8.6704	1087	2112	761
8.6751	1048	2084.7	754
8.68	1025.7	2054	758
8.6849	1033	2042	744
8.6904	1025	2010.3	767
8.694	982.7	2001.7	758
8.6984	1036	2030	743
8.7056	1037	2092	775
8.7094	1075	2109.7	784.7
8.7162	970	1988.3	746
8.7219	1114	2115.7	757.7
8.7259	1039.3	2035.3	754
8.7307	1044.7	2100	772.7
8.7351	989	2087	814
8.7409	1072	2168	796
8.7455	1079	2150	767
8.7484	1002.7	2027.3	745.7
8.7564	996	2024	760
8.7616	1012	2019.7	759
8.7662	1083.7	2082.3	764.7
8.7692	1067.7	2151.3	809
8.7764	1097	2132.3	765.7
8.7789	1052.7	2035.3	725
8.7861	995.7	1969.7	713
8.7913	1013	2044	786.3
8.796	985.7	1992.7	734
8.8005	987	2035.3	790.7
8.8041	1032	2017.7	724.7
8.8084	1028	2052.7	746.7
8.8155	1005	2082.7	809
8.8191	1024.7	2041	726.7
8.8273	977	1952.7	725.7
8.8326	1022.7	2021	759.7
8.8358	926.7	1980.7	765
8.8409	1038.7	2112	801
8.8449	989.7	2005.7	760.3
8.8509	976	1985	744

## Sheet: FC Simulation
Franck-Condon Simulated Stick Spectra. Anchor the 0-0 transition energies (at Energy = 0) to 7.828 and 8.087 for ground singlet and triplet cation states, respectively. Figures 2, S8, S9
0 K stick spectrum: to singlet cation			300 K to singlet cation			0 K to triplet cation			300 K to triplet cation
Energy (eV)	Intensity (a.u.)		Energy (eV)	Intensity (a.u.)		Energy (eV)	Intensity (a.u.)		Energy (eV)	Intensity (a.u.)
0	1		-0.067712	0.001072		0	1		-0.077085	0.001706
0.0255922	0.00502448		-0.065046	0.001867		0.0275202	1.64802e-05		-0.012814	0.001276
0.0298391	0.214202		-0.064821	0.001717		0.02965	0.000165084		-0.012402	0.002328
0.0360343	0.000284775		-0.062605	0.00355		0.0430487	0.00029984		-0.012112	0.001394
0.0464765	0.00744523		-0.06238	0.003275		0.0550404	1.68965e-05		-0.01199	0.004246
0.0511844	3.7868e-05		-0.059939	0.0062		0.0564473	1.51885e-05		-0.011932	0.001295
0.0554313	0.00107625		-0.058081	0.001743		0.0577642	0.0250669		-0.011633	0.001482
0.0569144	0.299127		-0.057498	0.011648		0.0708517	0.000490745		-0.01152	0.002369
0.0596781	0.0335329		-0.057262	0.001359		0.0794185	0.227006		-0.011405	0.001298
0.0616266	4.29254e-06		-0.054822	0.002554		0.0842503	0.00146612		-0.01123	0.00139
0.0627349	6.57416e-06		-0.044566	0.00103		0.0852844	1.63794e-05		-0.011108	0.004334
0.0658734	6.09993e-05		-0.042125	0.001935		0.0922823	0.00127555		-0.010992	0.002369
0.0720687	4.0973e-05		-0.039818	0.00128		0.100813	7.51606e-06		-0.010818	0.002566
0.073177	0.00270357		-0.039593	0.001162		0.103648	0.0121465		-0.010751	0.001513
0.0732322	0.00226031		-0.039449	0.001121		0.105681	0.000667247		-0.010702	0.001408
0.0732343	0.0517895		-0.039367	0.001061		0.109069	3.74751e-05		-0.010696	0.007925
0.0763155	0.00159478		-0.037377	0.002465		0.109466	0.00625054		-0.01058	0.004323
0.0810235	8.1114e-06		-0.037152	0.002242		0.110264	0.000135471		-0.010339	0.002766
0.0825066	0.00150296		-0.036926	0.002055		0.110759	1.99378e-05		-0.01029	0.002593
0.0825108	6.36065e-06		-0.034711	0.004294		0.112053	0.00425125		-0.010223	0.001509
0.0836743	0.00615099		-0.034701	0.001427		0.115097	0.145584		-0.010168	0.007886
0.084165	0.0110439		-0.034485	0.00395		0.115528	0.000330193		-0.009811	0.002753
0.0852703	0.000168486		-0.034475	0.001299		0.118296	0.000264713		-0.009699	0.001407
0.0867535	0.0588089		-0.03425	0.00119		0.122467	6.80654e-05		-0.009287	0.002568
0.0895172	0.0043361		-0.033449	0.001802		0.123662	1.52355e-05		-0.008996	0.001518
0.0929487	8.51839e-05		-0.03227	0.008165		0.127355	0.00427901		-0.008875	0.004685
0.0929529	8.31472e-05		-0.032045	0.007533		0.128616	1.23015e-05		-0.008517	0.001636
0.0957125	9.54935e-06		-0.032034	0.002487		0.130967	0.00049792		-0.007297	0.001006
0.0959401	0.00197269		-0.031809	0.002288		0.131695	3.09324e-05		-0.006885	0.001851
0.0987692	1.31367e-05		-0.030773	0.001044		0.13219	4.5208e-05		-0.006594	0.001101
0.0988244	3.40706e-05		-0.0301	0.001077		0.133303	0.00818869		-0.006473	0.003406
0.0988265	0.000260215		-0.029925	0.001727		0.133484	0.00084953		-0.006182	0.002045
0.0998775	0.00792667		-0.029604	0.01426		0.137011	1.76731e-05		-0.006115	0.001189
0.101908	8.77649e-06		-0.029594	0.004729		0.137183	0.00553595		-0.006061	0.006264
0.103016	0.00057911		-0.029368	0.004363		0.138432	0.280731		-0.005703	0.002187
0.103071	0.000484163		-0.029358	0.00107		0.140969	4.40427e-05		-0.003296	0.001466
0.103073	0.0113495		-0.027746	0.001174		0.142015	3.67512e-05		-0.002884	0.002678
0.103391	0.00222707		-0.027659	0.002024		0.144747	2.40336e-05		-0.002594	0.001515
0.105814	0.0002297		-0.027618	0.001026		0.150046	3.1974e-05		-0.002472	0.00489
0.106155	0.000249661		-0.027163	0.026791		0.150171	2.29778e-05		-0.002182	0.002793
0.108099	1.13274e-05		-0.026927	0.008259		0.15027	0.000111402		-0.002115	0.001707
0.109267	1.95775e-05		-0.026917	0.002035		0.15041	5.66457e-05		-0.00206	0.008928
0.109269	1.47484e-05		-0.026692	0.001877		0.151465	0.000140605		-0.001892	0.001626
0.109406	0.0268381		-0.025177	0.001976		0.154243	0.0936036		-0.00177	0.005149
0.109757	5.54896e-05		-0.024982	0.001069		0.154875	9.18875e-06		-0.001703	0.003117
0.110375	0.000138922		-0.024951	0.001915		0.154915	0.000494429		-0.001648	0.016299
0.112346	0.000295484		-0.024726	0.001869		0.158145	4.36518e-05		-0.00148	0.003028
0.113513	0.00131755		-0.024486	0.015517		0.158204	0.00283292		-0.001412	0.001798
0.113829	0.0417795		-0.024251	0.003553		0.158837	0.0275077		-0.001382	0.001675
0.114004	0.0024313		-0.02287	0.001387		0.161412	0.00077178		-0.001358	0.009492
0.115109	2.17867e-05		-0.022644	0.00122		0.161573	0.00621775		-0.001345	0.001088
0.115801	0.244337		-0.022511	0.003669		0.161867	0.182272		-0.001291	0.00569
0.116256	9.92992e-06		-0.022419	0.001086		0.163445	1.67258e-05		-0.001236	0.029749
0.116593	0.00868635		-0.022285	0.003592		0.163669	0.000332819		-0.001189	0.001816
0.117398	0.00259491		-0.02181	0.006676		0.16723	0.000156682		-0.001122	0.001057
0.119356	0.000498982		-0.021575	0.001344		0.167478	1.75217e-05		-0.001068	0.005636
0.119653	6.03862e-05		-0.021249	0.001491		0.168082	4.63442e-05		-0.001	0.003314
0.119709	4.97536e-06		-0.020429	0.002743		0.168772	0.00125546		-0.00097	0.003058
0.119711	0.000385585		-0.020203	0.002418		0.169817	0.000106566		-0.000946	0.017494
0.120199	3.14501e-06		-0.02007	0.006977		0.171701	0.000289556		-0.000933	0.001986
0.120872	0.000511114		-0.019978	0.002157		0.172117	0.0587713		-0.000899	0.00111
0.121532	2.97353e-05		-0.019844	0.006851		0.172861	0.00328077		-0.000879	0.010385
0.122788	1.67473e-05		-0.019753	0.001942		0.172896	9.7105e-05		-0.000824	0.054289
0.122792	1.78103e-05		-0.019527	0.00175		0.173577	0.000177434		-0.000777	0.003413
0.12547	3.99104e-05		-0.019517	0.001039		0.1745	5.96083e-06		-0.00071	0.001968
0.125779	0.000422554		-0.019134	0.002526		0.174871	1.74466e-05		-0.000679	0.001798
0.126021	0.0348134		-0.017762	0.004754		0.175112	0.000463475		-0.000656	0.01049
0.12784	0.000414293		-0.017537	0.00425		0.176061	6.63553e-06		-0.000643	0.001157
0.128663	7.29799e-06		-0.017403	0.012967		0.176919	7.26981e-06		-0.000612	0.001067
0.128666	5.70252e-05		-0.017393	0.001469		0.178213	4.59119e-05		-0.000588	0.006107
0.128983	1.22561e-05		-0.017312	0.003837		0.179702	0.375945		-0.000558	0.00558
0.129529	0.000460871		-0.017168	0.001443		0.180184	8.70204e-06		-0.000534	0.032235
0.129717	0.00169791		-0.017086	0.003475		0.180929	1.15015e-05		-0.000521	0.003625
0.130091	0.000808711		-0.017076	0.001951		0.181481	8.41742e-05		-0.000487	0.002108
0.130147	0.00067612		-0.016784	0.001351		0.181763	6.14481e-05		-0.000467	0.018952
0.130149	0.02254		-0.016501	0.001751		0.182289	0.152115		-0.00042	0.001192
0.130151	0.000137387		-0.016276	0.001688		0.182905	6.25883e-06		-0.000412	0.099055
0.130641	8.22241e-05		-0.01605	0.001641		0.183067	0.00153574		-0.000389	0.001078
0.131406	3.46237e-06		-0.015546	0.001211		0.183893	1.54525e-05		-0.000365	0.006414
0.132855	9.06587e-05		-0.015322	0.009273		0.185099	0.000151469		-0.000298	0.003662
0.13291	7.57949e-05		-0.015096	0.008308		0.185119	0.000306495		-0.000277	0.00124
0.132912	0.00180322		-0.015086	0.001001		0.185948	7.14444e-05		-0.000267	0.003313
0.133055	0.00012692		-0.014962	0.024363		0.187898	1.78083e-05		-0.000244	0.019517
0.133083	0.000232037		-0.014871	0.00752		0.188884	0.00141891		-0.000231	0.002132
0.13323	0.000437846		-0.014727	0.002731		0.189093	7.97105e-06		-0.0002	0.001948
0.134998	0.000134847		-0.014645	0.006842		0.189682	3.07528e-05		-0.000176	0.011253
0.135653	4.92022e-05		-0.014065	0.001088		0.190183	0.072214		-0.000164	0.001266
0.135994	3.22833e-05		-0.013835	0.003283		0.190203	0.000184329		-0.000146	0.010182
0.137509	0.0147371		-0.013693	0.001279		0.191067	9.68057e-05		-0.000122	0.059387
0.137577	3.63515e-05		-0.013609	0.003196		0.191248	2.12951e-05		-0.000109	0.006616
0.13899	0.00542238		-0.013468	0.001177		0.191472	0.000965058		-5.5e-05	0.03458
0.139106	4.19354e-06		-0.012655	0.016116		0.191517	3.00902e-05		-8e-06	0.002239
0.139108	3.23205e-06		-0.012645	0.001953		0.193716	9.25334e-06		0	0.180705
0.139245	0.00530713		-0.012573	0.001522		0.194515	0.0307239		2.3e-05	0.002007
0.139421	0.00020992		-0.01243	0.014625		0.194947	7.10143e-05		5.9e-05	0.001278
0.139596	1.2216e-05		-0.01242	0.00175		0.19593	1.54934e-05		9e-05	0.001156
0.139971	9.57615e-05		-0.012286	0.005131		0.196197	0.00652902		0.000114	0.006813
0.140214	2.97573e-05		-0.012204	0.01336		0.196304	1.86986e-05		0.000121	0.001046
0.140589	0.00183993		-0.012194	0.001584		0.196332	0.0129629		0.000135	0.002265
0.141079	0.00178198		-0.011969	0.001441		0.197292	2.80661e-05		0.000145	0.006104
0.141393	0.00122767		-0.011398	0.001895		0.197715	6.00914e-05		0.000181	0.003928
0.142185	4.36444e-05		-0.011394	0.006342		0.19891	3.93456e-05		0.000212	0.003553
0.142417	1.48178e-05		-0.011252	0.002432		0.199347	0.000213444		0.000236	0.020732
0.142957	1.99561e-05		-0.011173	0.001743		0.199637	0.000162281		0.000248	0.002309
0.14299	3.91142e-05		-0.011168	0.006187		0.199644	0.000140364		0.000266	0.018575
0.143352	0.000206261		-0.011027	0.002244		0.201615	9.16708e-06		0.000303	0.012071
0.143498	1.67851e-05		-0.010798	0.001542		0.201748	8.0935e-06		0.000357	0.063084
0.14358	0.000186855		-0.010588	0.001126		0.201767	9.70221e-06		0.000425	0.001359
0.143668	0.00746231		-0.010572	0.001403		0.201886	8.2479e-06		0.000471	0.002378
0.143843	0.000387421		-0.010347	0.001286		0.202632	0.000115914		0.000502	0.00213
0.14441	0.00744599		-0.010214	0.031029		0.204336	1.05092e-05		0.000533	0.001908
0.14544	7.64281e-06		-0.009989	0.028226		0.204916	5.46524e-05		0.000539	0.001371
0.14564	0.0572368		-0.009979	0.003394		0.206773	0.000940769		0.000547	0.004135
0.146354	0.000107864		-0.009764	0.025878		0.206943	0.00405578		0.000569	0.00124
0.146409	8.24849e-06		-0.009754	0.00308		0.207222	2.12232e-05		0.000593	0.007237
0.146411	0.000140017		-0.009528	0.002814		0.207296	0.00157351		0.000624	0.006482
0.146432	0.00106573		-0.008958	0.003603		0.207379	0.000185699		0.00066	0.004214
0.146464	1.49215e-05		-0.008732	0.003325		0.208184	0.00015672		0.000715	0.022022
0.146466	0.00011706		-0.008728	0.01189		0.209284	0.000137767		0.000904	0.001444
0.146469	3.50136e-05		-0.008718	0.001335		0.209329	8.10472e-06		0.000951	0.002526
0.147237	0.000555835		-0.008586	0.004248		0.209352	6.20626e-05		0.000981	0.002262
0.147857	0.000107157		-0.008492	0.001303		0.20981	6.241e-06		0.001018	0.001471
0.148019	0.000191744		-0.008132	0.002688		0.210385	0.000436264		0.001072	0.007687
0.149195	5.27113e-05		-0.007922	0.001926		0.211114	7.02184e-06		0.00143	0.002683
0.149493	1.29348e-05		-0.007906	0.002472		0.211605	6.27357e-06		0.00151	0.001562
0.14955	8.44995e-05		-0.007808	0.00112		0.211609	1.02625e-05		0.001922	0.00285
0.149863	1.18978e-05		-0.007697	0.001702		0.211939	2.51118e-05		0.002212	0.001709
0.149867	2.48716e-05		-0.007583	0.001033		0.212007	0.00279872		0.002334	0.0052
0.150711	0.000109481		-0.007548	0.054069		0.212679	1.23938e-05		0.002622	0.00158
0.151371	6.36934e-06		-0.007538	0.006534		0.212722	0.00171497		0.002691	0.001815
0.151613	0.000174919		-0.007323	0.049733		0.212902	0.000192848		0.002989	0.001716
0.151836	6.95812e-05		-0.007313	0.005944		0.213114	7.59223e-05		0.00693	0.001751
0.152855	0.000590086		-0.007087	0.00545		0.215166	1.7622e-05		0.012514	0.001251
0.153432	7.06751e-06		-0.00687	0.001128		0.215701	5.16378e-05		0.012926	0.002282
0.153454	6.49586e-06		-0.006526	0.001687		0.215968	7.10127e-05		0.013216	0.001368
0.154541	9.37628e-05		-0.006291	0.006293		0.216217	3.847e-05		0.013338	0.004164
0.155121	6.94691e-06		-0.006287	0.022684		0.216601	0.000653555		0.013695	0.001454
0.155309	8.54888e-06		-0.006145	0.007981		0.217554	1.20056e-05		0.014266	0.001351
0.155618	6.61502e-05		-0.006051	0.002504		0.217625	1.37449e-05		0.014678	0.00247
0.155684	3.92955e-06		-0.005691	0.00511		0.217734	1.06441e-05		0.014968	0.001484
0.155739	1.01915e-05		-0.005481	0.003728		0.217851	0.063487		0.01509	0.004516
0.155741	0.000113252		-0.005465	0.004715		0.218745	0.00140238		0.015447	0.001577
0.15586	0.00648374		-0.005256	0.003307		0.218931	5.86039e-05		0.03857	0.001257
0.155883	0.000199816		-0.005142	0.001955		0.219176	1.86279e-05		0.05694	0.001361
0.156792	0.00237108		-0.005107	0.102807		0.219337	0.000204721		0.057352	0.002483
0.156851	2.25632e-05		-0.004882	0.094849		0.219631	0.003958		0.057642	0.001489
0.156906	2.39283e-05		-0.004872	0.011386		0.219833	1.19214e-05		0.057764	0.00453
0.156909	0.000318557		-0.004862	0.001262		0.220388	9.99796e-06		0.058122	0.001582
0.157342	2.98579e-05		-0.004646	0.010473		0.220778	9.71403e-05		0.068722	0.001799
0.157397	2.49626e-05		-0.004636	0.001148		0.221433	8.1164e-06		0.06925	0.00179
0.157399	0.00295002		-0.004411	0.001052		0.221519	2.67785e-05		0.070544	0.001063
0.157679	8.87422e-05		-0.00385	0.011823		0.222316	0.000748547		0.073358	0.001422
0.158299	6.04046e-05		-0.003615	0.001326		0.222683	0.000411586		0.076947	0.00111
0.158505	9.06022e-06		-0.00361	0.004777		0.22275	0.000112723		0.077359	0.002027
0.159368	9.87194e-05		-0.003469	0.00168		0.223853	3.14406e-05		0.077649	0.001169
0.159556	0.000265805		-0.003024	0.008924		0.224107	2.71097e-05		0.077771	0.0037
0.15993	0.000158994		-0.003014	0.001071		0.224562	0.000909977		0.078061	0.002155
0.159986	0.000132926		-0.00301	0.001006		0.225095	4.59355e-05		0.078128	0.001292
0.159988	0.00458714		-0.002912	0.001706		0.225338	4.56101e-05		0.078183	0.006753
0.15999	2.94284e-05		-0.002815	0.006378		0.22536	1.97224e-05		0.078351	0.001279
0.160305	0.000311058		-0.002701	0.003674		0.225491	0.000248679		0.078473	0.003971
0.160481	1.81016e-05		-0.002687	0.001567		0.225586	1.0445e-05		0.07854	0.002358
0.161604	9.30721e-05		-0.002441	0.179534		0.225658	9.08867e-05		0.078595	0.012324
0.162056	9.91399e-06		-0.002431	0.02165		0.226536	3.14706e-05		0.078763	0.002381
0.162278	0.00181915		-0.002205	0.019974		0.22715	0.000618912		0.07883	0.001386
0.162694	1.1723e-05		-0.002195	0.002199		0.227629	1.77259e-05		0.078861	0.001252
0.162728	6.87096e-05		-0.00197	0.002022		0.229465	7.06135e-06		0.078885	0.007318
0.162749	9.80095e-06		-0.001263	0.001463		0.229689	1.34993e-05		0.078952	0.004302
0.162751	0.000236201		-0.001174	0.002492		0.229828	1.28589e-05		0.079007	0.022486
0.16289	0.0138317		-0.001031	0.001131		0.229881	0.000984569		0.079053	0.001456
0.162895	2.71865e-05		-0.000583	0.016769		0.230193	0.0123589		0.079175	0.00443
0.162922	4.97028e-05		-0.00057	0.001892		0.230625	3.8839e-05		0.079242	0.002555
0.163069	6.46719e-05		-0.000471	0.003245		0.230715	0.000358084		0.079273	0.002285
0.163101	7.40463e-05		-0.000374	0.012209		0.230884	3.19183e-05		0.079297	0.013481
0.163875	2.38259e-05		-0.000348	0.00187		0.231003	1.40945e-05		0.079309	0.001502
0.164086	0.000191296		-0.000246	0.00299		0.232719	8.94491e-05		0.079364	0.00785
0.164582	2.72446e-05		-0.000138	0.001343		0.232876	0.000174636		0.079419	0.041021
0.164837	2.66655e-05		0	0.337307		0.233232	2.16526e-05		0.079532	0.001547
0.165038	2.76267e-05		0.000235	0.037808		0.233393	3.85379e-05		0.079563	0.00137
0.165492	7.70253e-06		0.000245	0.00418		0.233661	0.0180971		0.079654	0.004706
0.165833	3.71504e-06		0.000471	0.003858		0.234333	0.000112238		0.079685	0.004168
0.166181	5.85617e-06		0.001178	0.002749		0.234615	0.000267087		0.079721	0.00274
0.166183	6.41884e-06		0.002093	0.003513		0.234742	6.41359e-06		0.079776	0.01432
0.166187	4.30616e-06		0.002162	0.001209		0.234932	8.6104e-06		0.080012	0.001643
0.166288	3.75031e-06		0.002195	0.005664		0.236149	5.71005e-06		0.080042	0.001454
0.166321	0.00677307		0.002302	0.002571		0.23682	2.67462e-05		0.080133	0.004999
0.166671	1.37922e-05		0.002377	0.001373		0.236903	9.22684e-06		0.080491	0.001745
0.166672	8.95351e-06		0.002387	0.001078		0.236951	1.49015e-05		0.08134	0.001658
0.166986	9.25258e-06		0.002676	0.071033		0.237132	1.03188e-05		0.081752	0.003025
0.167289	4.15553e-05		0.002912	0.0073		0.237466	0.00982417		0.08211	0.001056
0.167348	0.00254161		0.003447	0.001643		0.237564	9.21223e-06		0.092757	0.001094
0.167349	6.56379e-05		0.004603	0.002341		0.237623	0.00064309		0.094508	0.001025
0.167416	7.78655e-06		0.004636	0.010648		0.237689	0.000812501		0.103236	0.001203
0.167839	6.79306e-05		0.00464	0.001707		0.238256	0.00235801		0.103648	0.002195
0.16833	3.96097e-05		0.004817	0.002582		0.238493	0.000137235		0.104401	0.001154
0.168829	0.000734969		0.004828	0.002093		0.239408	1.81912e-05		0.104928	0.001148
0.169084	0.000787084		0.004872	0.001193		0.240054	0.00346482		0.109466	0.00113
0.169117	4.2046e-06		0.005353	0.013716		0.240831	0.000121298		0.113037	0.0013
0.169172	1.56437e-05		0.005588	0.001232		0.240991	0.00138022		0.113449	0.002373
0.169174	0.000102165		0.005853	0.001794		0.241285	0.0387816		0.113739	0.001382
0.16926	3.74942e-05		0.006609	0.001593		0.24208	0.00277001		0.113861	0.004331
0.16981	2.05123e-05		0.00708	0.003207		0.242451	0.000329374		0.114151	0.002547
0.170002	3.74122e-05		0.007269	0.004035		0.242769	5.11837e-05		0.114218	0.001512
0.170053	4.65846e-06		0.007313	0.002242		0.242883	7.78212e-06		0.114273	0.007904
0.170198	9.64906e-05		0.008029	0.002315		0.242969	2.88417e-05		0.114441	0.001527
0.170428	0.000361733		0.008344	0.001648		0.243087	4.03297e-05		0.114563	0.004693
0.170743	0.003606		0.00971	0.007723		0.244113	0.000187317		0.11463	0.002759
0.170918	0.00035298		0.009721	0.001149		0.244372	0.000245116		0.114685	0.014421
0.171233	0.000287585		0.009769	0.001494		0.245357	3.48121e-05		0.114853	0.002841
0.172024	5.35473e-06		0.009995	0.001467		0.245537	1.08347e-05		0.11492	0.001638
0.172256	3.17399e-06		0.010136	0.001622		0.245823	9.11599e-06		0.114951	0.001472
0.172498	0.000259194		0.010947	0.00102		0.246064	5.05013e-05		0.114975	0.008646
0.172716	0.0735436		0.012077	0.001018		0.246117	0.000267234		0.115042	0.005034
0.172796	4.27463e-06		0.012386	0.001626		0.246344	0.00075002		0.115097	0.026308
0.172829	8.37833e-06		0.012436	0.002778		0.246525	0.000119396		0.115332	0.003018
0.172991	0.00587552		0.013388	0.001464		0.246648	3.46027e-05		0.115363	0.002685
0.173054	6.4291e-05		0.014518	0.001986		0.247287	6.58155e-06		0.1154	0.001757
0.17311	1.75568e-05		0.014743	0.001781		0.247501	1.04807e-05		0.115454	0.009184
0.173112	0.000410519		0.014877	0.005218		0.247898	0.00175472		0.11569	0.001054
0.17317	2.97031e-06		0.014968	0.001613		0.247947	0.00146152		0.115812	0.003206
0.173191	2.66713e-05		0.015112	0.001448		0.248191	0.000284997		0.116169	0.001119
0.173337	3.59539e-06		0.015194	0.001466		0.248315	0.000527662		0.126442	0.001192
0.173419	4.00247e-05		0.015829	0.001995		0.2484	0.001667		0.127324	0.001217
0.173507	0.0010346		0.016486	0.001433		0.248581	0.000123678		0.127736	0.002225
0.173543	4.19676e-06		0.017184	0.003455		0.248696	3.8031e-05		0.127852	0.001214
0.173682	5.08766e-05		0.017194	0.001035		0.249192	5.59714e-06		0.128264	0.002214
0.174249	0.00120473		0.017409	0.003136		0.249236	2.35347e-05		0.129558	0.001315
0.174312	0.000776209		0.017553	0.00272		0.250486	0.00119345		0.132372	0.001759
0.174317	9.25351e-06		0.017635	0.002862		0.250553	0.000184493		0.133303	0.00148
0.174719	4.74136e-05		0.01827	0.002527		0.251119	3.50873e-05		0.13596	0.001373
0.175479	0.0094807		0.018445	0.001358		0.251535	0.0150061		0.136372	0.002506
0.176005	4.35104e-06		0.018671	0.001325		0.252279	0.000669069		0.136663	0.001446
0.176162	3.70837e-05		0.019152	0.001201		0.252314	2.20434e-05		0.136784	0.004576
0.176193	2.31046e-05		0.019625	0.006647		0.252996	4.02785e-05		0.137075	0.002665
0.17625	3.06841e-05		0.01985	0.006052		0.253141	7.46496e-05		0.137142	0.001597
0.176271	0.000117035		0.01986	0.001801		0.253529	0.0399819		0.137183	0.001
0.176303	3.19621e-06		0.020076	0.005543		0.253855	7.93102e-06		0.137196	0.008351
0.176305	2.56533e-05		0.020086	0.001634		0.253961	7.98727e-05		0.137365	0.001584
0.176308	9.78191e-06		0.020229	0.001042		0.254097	0.000333084		0.137487	0.004911
0.176568	1.80631e-05		0.020311	0.001492		0.254149	0.000232496		0.137554	0.002915
0.176625	0.000167816		0.02071	0.00287		0.254531	8.29232e-06		0.137608	0.015241
0.177076	8.70151e-05		0.021112	0.002547		0.25471	5.11615e-05		0.137777	0.002945
0.177169	2.86388e-05		0.021593	0.00228		0.256066	6.4119e-06		0.137844	0.001714
0.177696	2.29533e-05		0.021876	0.001306		0.256367	8.61661e-05		0.137875	0.00156
0.177786	0.000152888		0.022082	0.001684		0.256729	7.4313e-05		0.137899	0.009049
0.177858	4.10719e-05		0.022204	0.001572		0.257631	1.04223e-05		0.137911	0.001018
0.178447	8.89462e-06		0.022291	0.011593		0.257891	0.00331624		0.137966	0.00532
0.179034	5.21988e-06		0.022301	0.003464		0.258322	0.000638574		0.13802	0.027808
0.179048	1.18961e-05		0.022429	0.001446		0.258563	6.00559e-06		0.138067	0.001801
0.179389	1.34254e-05		0.022516	0.010653		0.25912	0.0819663		0.138134	0.001028
0.179614	1.03609e-05		0.022526	0.003154		0.259924	6.24567e-05		0.138189	0.005479
0.179706	4.8898e-06		0.022752	0.002889		0.260658	1.08285e-05		0.138256	0.003159
0.180105	2.17861e-05		0.023151	0.002706		0.2609	1.90359e-05		0.138287	0.002846
0.18055	1.71392e-05		0.023548	0.001343		0.261035	3.54387e-05		0.138311	0.016672
0.181452	3.25774e-05		0.023552	0.004859		0.261182	1.36035e-05		0.138323	0.001857
0.181675	1.62996e-05		0.023694	0.001712		0.261708	0.0376857		0.138378	0.009707
0.182384	1.19383e-05		0.023788	0.001327		0.261852	3.44101e-05		0.138432	0.050729
0.182583	7.25586e-05		0.024148	0.00124		0.262485	8.6542e-05		0.138546	0.001913
0.182638	6.06624e-05		0.024374	0.001144		0.263708	0.000585073		0.138577	0.001706
0.18264	0.00260154		0.024523	0.003164		0.263952	0.000551182		0.138613	0.001103
0.182694	0.000116012		0.024543	0.001361		0.264399	7.49655e-05		0.138668	0.00582
0.182936	0.0091822		0.024644	0.002988		0.264506	1.26806e-05		0.138699	0.005192
0.182992	1.48223e-05		0.024732	0.022021		0.264518	1.83544e-05		0.138735	0.003389
0.183552	3.74044e-05		0.02487	0.002757		0.264537	6.71664e-05		0.13879	0.017709
0.183609	7.1947e-06		0.024938	0.001251		0.264707	0.000101666		0.138979	0.001161
0.183985	0.000109721		0.024957	0.020317		0.264986	7.98098e-06		0.139025	0.002032
0.184043	8.75411e-05		0.024967	0.006041		0.26506	6.2263e-05		0.139056	0.001812
0.18438	2.00841e-05		0.024977	0.001327		0.265221	4.73038e-05		0.139093	0.001183
0.184755	0.000123926		0.025193	0.005552		0.265367	1.50776e-05		0.139147	0.006182
0.185	4.53744e-06		0.025203	0.001207		0.265507	8.24669e-06		0.139505	0.002158
0.185217	0.000238302		0.025428	0.001107		0.265515	0.00225529		0.140766	0.001504
0.185457	8.5538e-06		0.025592	0.001695		0.265787	0.0012606		0.151171	0.001444
0.185467	4.03709e-05		0.025989	0.002523		0.266296	0.000397932		0.151698	0.001437
0.185495	0.00317088		0.026229	0.002532		0.26654	0.00022302		0.15177	0.001147
0.18558	2.3048e-05		0.026815	0.002166		0.266562	2.04699e-05		0.152595	0.001526
0.185699	0.00092109		0.026983	0.0028		0.266606	0.000173365		0.153007	0.002785
0.185722	3.95128e-05		0.027024	0.001366		0.266787	6.95654e-06		0.153297	0.001638
0.186036	0.000312832		0.027209	0.001056		0.267184	6.36146e-06		0.153419	0.005082
0.186443	0.000137859		0.027311	0.005219		0.267548	0.000121621		0.153522	0.001268
0.186631	0.000466159		0.027321	0.001695		0.26767	5.31219e-05		0.153709	0.003017
0.18669	4.83308e-06		0.027398	0.038457		0.268303	0.000171938		0.153776	0.001775
0.186746	5.12548e-06		0.027408	0.011477		0.26934	0.0132737		0.153831	0.009272
0.186748	6.98105e-05		0.027546	0.001563		0.269399	0.00050364		0.153999	0.001827
0.187006	0.000112954		0.027634	0.010589		0.269601	0.016639		0.154067	0.001054
0.187061	9.44347e-05		0.027644	0.002315		0.269621	4.18439e-05		0.154121	0.005559
0.187063	0.00440489		0.027869	0.002127		0.269771	4.30191e-05		0.154188	0.003238
0.187065	4.10961e-05		0.028665	0.001316		0.270011	7.19808e-05		0.154243	0.016915
0.187181	6.5732e-06		0.029168	0.001421		0.270127	8.68367e-06		0.154479	0.001941
0.187236	5.4955e-06		0.029256	0.00407		0.270258	1.20164e-05		0.154509	0.001765
0.187238	0.000646036		0.029465	0.002615		0.270486	1.87057e-05		0.154546	0.001131
0.187518	1.38925e-05		0.029491	0.001133		0.270622	1.26913e-05		0.1546	0.005907
0.187556	1.32673e-05		0.02965	0.002183		0.27089	0.000116942		0.154958	0.002063
0.187746	0.000180872		0.029752	0.009805		0.270935	6.40223e-06		0.155806	0.001142
0.18787	1.00112e-05		0.029839	0.072252		0.271038	3.88643e-05		0.158013	0.001493
0.188138	1.29388e-05		0.029987	0.002959		0.271332	0.0011393		0.158425	0.002725
0.188482	6.94969e-05		0.030075	0.020043		0.271736	0.00121896		0.158715	0.001634
0.188978	0.000660584		0.030085	0.004398		0.271916	0.000238489		0.158837	0.004971
0.189033	0.000552279		0.03031	0.004057		0.271984	0.000479535		0.159194	0.001735
0.189036	0.00996538		0.031932	0.002129		0.272131	2.46927e-05		0.159807	0.001627
0.189207	1.54544e-05		0.032034	0.001213		0.27242	1.52495e-05		0.160219	0.002971
0.189395	3.43709e-05		0.032091	0.004458		0.272539	2.47781e-05		0.160509	0.00173
0.18977	2.34842e-05		0.032141	0.001363		0.273301	0.000412428		0.160576	0.001037
0.189825	1.96339e-05		0.032428	0.00556		0.273626	2.64332e-05		0.160631	0.005422
0.189827	0.000692994		0.032515	0.037657		0.27392	0.000774884		0.160799	0.001027
0.189829	4.60698e-06		0.032663	0.001246		0.273934	0.00346875		0.160921	0.003189
0.18997	3.79653e-05		0.032751	0.00768		0.274365	8.17613e-06		0.160988	0.001893
0.189997	6.94086e-05		0.032761	0.001463		0.274433	0.000105875		0.161043	0.009895
0.190144	5.55586e-05		0.032986	0.001349		0.274572	0.000194029		0.161211	0.001912
0.190575	5.91993e-06		0.034404	0.001097		0.275615	0.00143467		0.161279	0.001113
0.19063	1.44215e-05		0.034475	0.002281		0.275751	0.00353679		0.161309	0.001013
0.190632	0.000134389		0.034629	0.001075		0.275765	0.000267483		0.161333	0.005876
0.190887	5.54371e-05		0.035104	0.002341		0.276509	9.07445e-05		0.1614	0.003454
0.191444	0.000189415		0.035192	0.014428		0.276669	0.000950047		0.161455	0.018055
0.19188	3.36877e-06		0.035427	0.002554		0.276865	0.0471735		0.161502	0.001169
0.191913	3.40312e-05		0.036262	0.001393		0.276964	0.0262273		0.161573	0.001124
0.192117	0.000426141		0.036845	0.002087		0.277133	7.28164e-06		0.161623	0.003557
0.192567	1.35084e-05		0.03707	0.002049		0.277395	4.50192e-05		0.161691	0.002051
0.192591	2.74857e-05		0.037152	0.001189		0.277798	3.9215e-05		0.161721	0.001848
0.192729	0.00453594		0.037868	0.004798		0.278238	7.69993e-06		0.161745	0.010825
0.192734	4.25601e-06		0.038928	0.001162		0.278329	8.93168e-06		0.161758	0.001206
0.192761	7.78089e-06		0.039152	0.001422		0.27876	0.00162527		0.161812	0.006302
0.192888	3.12737e-06		0.039377	0.001271		0.278765	4.5045e-05		0.161867	0.032937
0.192908	7.93461e-06		0.039511	0.003879		0.279056	3.65035e-05		0.161981	0.001242
0.19294	1.27703e-05		0.039549	0.001654		0.279062	3.18636e-05		0.162012	0.001108
0.19308	0.000165081		0.039603	0.001148		0.279402	1.23641e-05		0.162103	0.003779
0.193571	0.000171554		0.039828	0.001039		0.28008	1.87638e-05		0.162133	0.003372
0.193714	5.10355e-06		0.040317	0.001309		0.280163	4.82498e-05		0.16217	0.0022
0.193925	7.89093e-06		0.040544	0.001454		0.280447	9.57237e-06		0.162224	0.011497
0.194104	3.46583e-06		0.041368	0.001106		0.280583	1.90052e-05		0.16246	0.001319
0.194106	2.64703e-05		0.041369	0.002296		0.280825	1.60119e-05		0.162491	0.001177
0.194422	3.69284e-06		0.041593	0.002774		0.281582	0.000367353		0.162582	0.004013
0.194423	0.00369987		0.041818	0.002485		0.281598	0.000554039		0.162939	0.001401
0.194491	1.08737e-05		0.041952	0.007287		0.282051	2.57683e-05		0.167712	0.001596
0.194495	4.28273e-06		0.042044	0.00225		0.282326	2.05066e-05		0.168594	0.001629
0.194569	0.0156886		0.042269	0.002047		0.282381	7.96183e-06		0.169006	0.002979
0.194676	3.95468e-06		0.042758	0.001589		0.282465	9.21123e-05		0.169121	0.001625
0.194877	5.91769e-06		0.044036	0.001288		0.283179	6.60038e-06		0.169363	0.00104
0.195497	0.000107179		0.044259	0.004821		0.283255	6.23362e-06		0.169533	0.002965
0.195818	1.60768e-05		0.044485	0.004375		0.28335	0.007355		0.169891	0.001035
0.195905	0.00157552		0.044628	0.001479		0.283869	0.000182775		0.170827	0.001761
0.19616	0.0012058		0.04471	0.003996		0.28417	0.000249851		0.170881	0.001748
0.196335	1.81183e-05		0.045199	0.001436		0.284334	1.16283e-05		0.171171	0.001028
0.196354	0.019524		0.045521	0.001897		0.284914	1.39474e-05		0.171293	0.003191
0.196885	2.86449e-05		0.045746	0.001851		0.28521	0.000101027		0.171583	0.001895
0.197128	8.16985e-06		0.046072	0.001362		0.285383	0.000250848		0.171593	0.001205
0.197187	0.000340526		0.046117	0.001409		0.285559	1.21221e-05		0.17165	0.001113
0.197188	1.40598e-05		0.046342	0.001282		0.285938	0.000680461		0.171705	0.005822
0.197503	0.000256985		0.046476	0.002511		0.286192	0.000110584		0.171873	0.001157
0.197678	1.49549e-05		0.046567	0.001175		0.286361	0.000920686		0.171995	0.00349
0.197994	9.36084e-05		0.0467	0.009282		0.286715	0.000283023		0.172062	0.00203
0.198169	7.91375e-06		0.046925	0.008443		0.286797	3.91897e-05		0.172117	0.01062
0.198308	0.000369518		0.047151	0.007741		0.287214	0.00878894		0.172121	0.0012
0.198583	2.95214e-05		0.048187	0.003557		0.287546	7.90551e-05		0.172353	0.001217
0.198668	7.96054e-05		0.048328	0.001332		0.287603	3.55765e-05		0.172383	0.001065
0.198923	9.69326e-05		0.048783	0.002455		0.287645	8.0476e-06		0.172474	0.003704
0.198924	3.93891e-06		0.049008	0.002258		0.287727	7.95191e-05		0.172832	0.001292
0.199011	3.35091e-06		0.049366	0.016174		0.287957	0.000253168		0.173229	0.00128
0.199013	2.2389e-05		0.049376	0.001884		0.28797	0.000101498		0.173641	0.002355
0.199099	5.19832e-06		0.049464	0.001041		0.287993	1.41369e-05		0.176818	0.001007
0.199198	9.41206e-05		0.049592	0.014877		0.288479	8.32807e-06		0.17723	0.001838
0.199253	7.86892e-05		0.049602	0.001714		0.288604	6.45057e-06		0.17752	0.00105
0.199255	0.00243652		0.049827	0.001571		0.288615	1.65347e-05		0.177642	0.003357
0.199331	4.4324e-06		0.050044	0.00103		0.288674	2.58315e-05		0.177932	0.001936
0.199476	0.00150292		0.050623	0.001664		0.288702	3.11559e-05		0.177999	0.001172
0.199649	3.21116e-06		0.050628	0.006785		0.28877	1.35313e-05		0.178054	0.006127
0.199755	9.42483e-05		0.050769	0.002503		0.288842	1.59022e-05		0.178222	0.001138
0.199841	6.05315e-06		0.051224	0.004668		0.288927	2.38341e-05		0.178344	0.003569
0.199871	5.96941e-06		0.051433	0.001143		0.289167	0.00234986		0.178411	0.002139
0.199905	1.17001e-05		0.051449	0.004306		0.289222	0.000606625		0.178466	0.011184
0.199966	0.00229372		0.051807	0.030752		0.289804	0.000112593		0.178634	0.002119
0.200037	2.06685e-05		0.052033	0.028372		0.289898	3.94722e-05		0.178701	0.001246
0.200267	5.34296e-05		0.052043	0.003283		0.289965	5.09298e-05		0.178732	0.001154
0.200412	5.02087e-06		0.05213	0.001821		0.290209	1.34254e-05		0.178756	0.006578
0.200494	5.58934e-05		0.052268	0.00302		0.290413	1.55575e-05		0.178823	0.003905
0.200582	0.000577525		0.052355	0.001668		0.290461	7.49551e-06		0.178878	0.02041
0.200758	5.2266e-05		0.053064	0.003126		0.29064	6.69218e-06		0.178924	0.001289
0.201072	4.76356e-05		0.053304	0.001377		0.291193	5.97003e-06		0.179046	0.003943
0.201072	8.63634e-06		0.05389	0.008151		0.291358	6.22132e-06		0.179113	0.002296
0.201074	2.1456e-05		0.0541	0.001908		0.291426	0.000534087		0.179144	0.002105
0.201325	0.0025201		0.054213	0.001127		0.291507	2.31979e-05		0.179168	0.012121
0.201563	2.86578e-05		0.054473	0.053704		0.291755	0.000950801		0.179181	0.001363
0.202337	4.8273e-05		0.054484	0.006242		0.291755	0.00159823		0.179235	0.007125
0.202555	0.0158726		0.054571	0.003447		0.29214	0.000192133		0.17929	0.037239
0.202763	2.38683e-05		0.054709	0.005759		0.292321	2.33686e-05		0.179336	0.002422
0.20283	0.00161967		0.054796	0.003181		0.292379	8.9858e-06		0.179404	0.001377
0.202894	1.37712e-05		0.054806	0.001534		0.292532	9.59922e-06		0.179434	0.00125
0.202949	3.76069e-06		0.055032	0.00141		0.292539	3.52705e-05		0.179458	0.007339
0.202951	8.99636e-05		0.055747	0.001704		0.292553	2.06072e-05		0.179525	0.004231
0.203031	3.06923e-06		0.055863	0.001521		0.292675	0.0242847		0.179556	0.003842
0.203258	6.2658e-06		0.056331	0.015314		0.292834	0.000326295		0.17958	0.02233
0.203268	3.2265e-05		0.05654	0.003652		0.29331	6.68403e-06		0.179593	0.002488
0.203326	6.09386e-05		0.056566	0.001648		0.293347	0.000138801		0.179647	0.013001
0.203346	0.000119776		0.056914	0.100898		0.293562	5.63812e-06		0.179702	0.067935
0.203379	4.46342e-06		0.05715	0.010901		0.293831	0.000642038		0.179816	0.002562
0.203381	5.09475e-05		0.05716	0.00115		0.294057	8.24016e-06		0.179846	0.002303
0.203383	0.000132185		0.057237	0.00602		0.294343	0.000646678		0.179883	0.001477
0.203385	7.11519e-06		0.057247	0.002914		0.294798	0.0549013		0.179913	0.001341
0.203412	0.0492182		0.057385	0.001061		0.294876	2.0411e-05		0.179937	0.007796
0.203521	5.93317e-06		0.057473	0.002689		0.29512	6.52882e-06		0.179968	0.007008
0.203876	2.19636e-05		0.058272	0.001262		0.29517	0.000576557		0.180005	0.004539
0.204088	0.000153263		0.058303	0.002857		0.29523	0.000134525		0.180059	0.023718
0.204152	0.000152604		0.059007	0.003097		0.295351	0.000154846		0.180229	0.001358
0.204546	9.43157e-06		0.05911	0.001694		0.295387	1.56829e-05		0.180248	0.001555
0.204558	1.01561e-05		0.059591	0.020482		0.295454	2.03669e-05		0.180295	0.002721
0.204771	3.20537e-05		0.059678	0.011311		0.295635	8.73292e-06		0.180325	0.002446
0.204933	5.73558e-05		0.059826	0.002009		0.295864	4.81846e-05		0.180362	0.001584
0.205037	5.64467e-06		0.059914	0.005089		0.29602	5.46445e-05		0.180417	0.00828
0.205318	0.00128664		0.059924	0.001628		0.296578	1.19882e-05		0.180641	0.002479
0.205346	5.29433e-05		0.060149	0.001502		0.296637	0.000795288		0.180774	0.00289
0.206001	7.94339e-06		0.061551	0.003185		0.29686	9.14632e-06		0.180932	0.001444
0.206032	3.61699e-06		0.062267	0.003774		0.297269	0.0076659		0.181053	0.004526
0.206089	4.87512e-06		0.062354	0.009561		0.297386	0.0215836		0.181131	0.001009
0.20611	1.18354e-05		0.06259	0.002843		0.297818	4.14821e-05		0.181344	0.002661
0.206145	4.07583e-06		0.06302	0.001607		0.297998	9.95175e-05		0.181411	0.001579
0.20629	6.57314e-06		0.063245	0.001462		0.298163	0.000145008		0.181465	0.008262
0.206317	1.20171e-05		0.063471	0.00134		0.29835	1.33034e-05		0.181624	0.001016
0.206407	3.55124e-06		0.064184	0.001207		0.298755	4.44842e-05		0.181634	0.001597
0.206464	3.41523e-05		0.065031	0.005341		0.29905	0.00081274		0.181756	0.004903
0.206782	3.47385e-06		0.065266	0.001311		0.299225	5.53439e-06		0.181823	0.002882
0.206915	1.12518e-05		0.065686	0.0028		0.299472	6.04172e-05		0.181877	0.015071
0.207008	6.13448e-06		0.065912	0.002576		0.299648	0.000451377		0.181924	0.001018
0.207535	3.5933e-06		0.066625	0.00231		0.299845	0.00018136		0.182036	0.001853
0.207626	3.00581e-05		0.066948	0.001176		0.299981	1.68999e-05		0.182046	0.002969
0.207697	6.42974e-06		0.067707	0.002463		0.300005	0.00175823		0.182113	0.001712
0.207924	6.55019e-05		0.068127	0.005324		0.300196	2.05004e-05		0.182144	0.00154
0.208233	1.30714e-05		0.068352	0.004912		0.300216	2.9125e-05		0.182168	0.009035
0.208528	4.61357e-05		0.069384	0.001349		0.300299	0.0486497		0.18218	0.001006
0.20875	2.09434e-05		0.070383	0.001011		0.300446	9.78294e-06		0.182235	0.005259
0.208754	2.0316e-05		0.070793	0.009298		0.300586	4.02668e-05		0.182289	0.027493
0.209204	0.00125517		0.070803	0.00112		0.300937	6.07888e-06		0.182403	0.001036
0.209284	0.000212737		0.071029	0.001033		0.301045	6.06508e-06		0.182525	0.003153
0.209366	0.00010298		0.071791	0.001433		0.301735	0.000169925		0.182556	0.002809
0.209695	0.000214137		0.072651	0.001725		0.302013	8.64944e-06		0.182592	0.001836
0.20975	6.86955e-05		0.073234	0.017469		0.302075	1.02806e-05		0.182647	0.009596
0.209769	8.24181e-05		0.07347	0.001956		0.302101	9.30799e-05		0.182883	0.001101
0.209944	4.79621e-06		0.075911	0.003674		0.302137	6.14431e-06		0.183004	0.003349
0.210186	0.00030997		0.076539	0.001825		0.302169	2.45768e-05		0.183362	0.001169
0.210252	3.30357e-06		0.076764	0.00166		0.302236	0.000307		0.188535	0.001177
0.210686	3.98429e-05		0.07699	0.001522		0.302467	0.000922584		0.188947	0.002148
0.210741	3.33105e-05		0.079058	0.001141		0.302836	8.02776e-06		0.189237	0.001263
0.210743	0.0011464		0.079205	0.003181		0.303084	0.00158469		0.189359	0.00392
0.211087	1.5932e-05		0.079283	0.001047		0.303271	7.24913e-06		0.189649	0.002328
0.211292	4.628e-06		0.079431	0.002925		0.303364	5.72771e-06		0.189716	0.001368
0.211455	2.8047e-05		0.080467	0.001334		0.303525	6.15405e-06		0.189771	0.007153
0.211514	3.25456e-06		0.081233	0.001258		0.303881	5.80293e-06		0.189939	0.001409
0.211741	0.000482003		0.081646	0.006046		0.303981	0.000192041		0.190061	0.004289
0.212005	4.57539e-06		0.081724	0.001983		0.304108	1.88007e-05		0.190128	0.002497
0.212167	1.46598e-05		0.081872	0.00558		0.304513	8.88105e-06		0.190183	0.013049
0.212222	1.22563e-05		0.081882	0.001616		0.304757	1.12997e-05		0.190419	0.001497
0.212225	0.000160409		0.082107	0.001486		0.30491	5.64516e-05		0.190449	0.001333
0.212422	1.43482e-05		0.083531	0.00173		0.305076	2.06318e-05		0.19054	0.004555
0.212477	1.19958e-05		0.083674	0.002089		0.30528	0.0118878		0.190898	0.00159
0.212479	0.000534915		0.083729	0.00169		0.305299	2.68354e-05		0.19304	0.0016
0.212533	1.71355e-05		0.083757	0.001598		0.30542	0.000589802		0.193691	0.001668
0.212655	2.21323e-05		0.084165	0.003725		0.305601	4.9928e-05		0.194103	0.003043
0.212775	0.00153484		0.084313	0.010558		0.305662	4.08099e-05		0.194393	0.001839
0.212797	5.04271e-05		0.084323	0.003072		0.305708	1.31612e-05		0.194461	0.001062
0.212831	3.24599e-06		0.084548	0.002835		0.305711	1.53399e-05		0.194515	0.005552
0.213205	4.95944e-06		0.08617	0.003175		0.305798	8.10249e-05		0.194792	0.001698
0.213277	0.000121127		0.086198	0.003024		0.305955	6.95018e-06		0.194873	0.001938
0.213338	5.04619e-06		0.086208	0.001014		0.306079	9.6209e-05		0.19592	0.001284
0.213391	8.01208e-06		0.086666	0.001665		0.306079	1.32269e-05		0.196197	0.00118
0.213694	5.08979e-06		0.086753	0.019837		0.306164	1.99666e-05		0.196332	0.002344
0.213706	0.000331173		0.086924	0.001141		0.306515	7.78759e-06		0.216203	0.001035
0.213766	6.74927e-06		0.086989	0.005364		0.306568	0.000130615		0.216615	0.001889
0.213821	7.15759e-06		0.086999	0.001145		0.307056	0.00192471		0.216905	0.001111
0.213823	0.000138643		0.087224	0.001056		0.307205	0.000352447		0.217027	0.003447
0.213824	1.89229e-05		0.088639	0.005675		0.30825	2.77565e-05		0.217317	0.002047
0.213882	1.92721e-05		0.088846	0.001615		0.308386	5.51084e-05		0.217384	0.001203
0.214219	3.14414e-06		0.088874	0.001771		0.308415	3.83724e-05		0.217439	0.006289
0.214256	4.81771e-06		0.089005	0.001333		0.308479	1.9116e-05		0.217607	0.001245
0.214312	4.02783e-06		0.089365	0.001022		0.308486	0.00575241		0.217729	0.00377
0.214314	0.000836932		0.08943	0.010078		0.309158	4.62803e-05		0.217796	0.002195
0.21457	3.20979e-06		0.089517	0.001463		0.3093	0.00024988		0.217851	0.011472
0.214594	2.43641e-05		0.089665	0.001999		0.309612	0.00244577		0.218087	0.001316
0.214626	8.32473e-06		0.091315	0.003328		0.309644	0.000922458		0.218117	0.001161
0.214628	5.00708e-05		0.092106	0.003755		0.310044	7.65925e-06		0.218208	0.004005
0.215056	5.10447e-05		0.092194	0.001716		0.310133	8.09805e-05		0.218566	0.001398
0.215214	1.80687e-05		0.093991	0.001449		0.310549	0.0169726		0.229781	0.001224
0.21522	6.16472e-06		0.094782	0.001211		0.310591	4.92636e-05		0.230193	0.002233
0.215306	5.47202e-06		0.09487	0.001251		0.310669	0.000186301		0.233249	0.001793
0.215334	0.000686007		0.095732	0.001705		0.310944	4.19795e-05		0.23354	0.001075
0.215419	3.48193e-06		0.095957	0.001674		0.311293	0.000830684		0.233661	0.00327
0.215538	0.000108917		0.097437	0.001422		0.311328	2.72604e-05		0.234019	0.001142
0.215561	5.86002e-06		0.097966	0.001167		0.311397	1.16289e-05		0.237466	0.001775
0.215679	0.00193678		0.098039	0.001161		0.311429	0.00221368		0.240049	0.001154
0.215875	6.70092e-05		0.098192	0.001076		0.311892	1.69957e-05		0.240461	0.002105
0.216282	2.71033e-05		0.098264	0.001038		0.31201	4.98111e-05		0.240752	0.00125
0.21647	6.88539e-05		0.098398	0.003168		0.312137	1.90319e-05		0.240873	0.003842
0.216587	1.10916e-05		0.098858	0.00113		0.312277	1.03249e-05		0.241164	0.002303
0.216757	3.66276e-06		0.098866	0.001018		0.312295	1.75914e-05		0.241231	0.001341
0.216812	3.69871e-06		0.099878	0.002674		0.312447	0.000265172		0.241285	0.007008
0.216814	9.67713e-06		0.10048	0.002266		0.312812	8.133e-06		0.241643	0.002446
0.216845	2.01749e-05		0.100632	0.002038		0.313005	0.000624943		0.251123	0.001486
0.2169	1.68671e-05		0.100705	0.00203		0.31308	0.00186337		0.251535	0.002712
0.216902	0.000824196		0.100839	0.005953		0.313186	0.000319377		0.252293	0.001189
0.216904	8.07956e-06		0.100931	0.001838		0.313256	0.000790148		0.252705	0.002171
0.217077	0.00010262		0.101156	0.001672		0.313332	2.56285e-05		0.252995	0.001289
0.21722	2.68475e-05		0.101858	0.001451		0.313544	2.69372e-05		0.253117	0.00396
0.217276	2.08887e-05		0.102083	0.001335		0.313752	1.36006e-05		0.253407	0.002374
0.217585	3.87431e-05		0.103073	0.003828		0.314007	5.72808e-06		0.253474	0.001383
0.217587	2.01308e-05		0.103146	0.003938		0.314034	4.8352e-05		0.253529	0.007225
0.217642	1.68302e-05		0.103309	0.001063		0.314444	1.81197e-05		0.253886	0.002522
0.217644	9.52239e-05		0.103371	0.003574		0.314479	6.87682e-06		0.257472	0.001336
0.218205	2.25854e-05		0.103515	0.00127		0.314734	2.3273e-05		0.257884	0.002438
0.218321	2.27907e-05		0.103597	0.003264		0.31474	2.04348e-05		0.258174	0.001434
0.218519	1.50375e-05		0.103614	0.001296		0.315593	0.000260787		0.258296	0.00445
0.218812	6.96754e-05		0.10384	0.001179		0.315655	0.000163082		0.258586	0.002642
0.218817	0.000154744		0.104065	0.001081		0.315773	0.000129226		0.258654	0.001554
0.218872	0.000129373		0.104299	0.002759		0.315815	0.000339483		0.258708	0.008119
0.218875	0.00241882		0.104407	0.001549		0.316086	1.42896e-05		0.258877	0.0016
0.219192	0.000547549		0.104524	0.002546		0.31611	0.015137		0.258998	0.004868
0.219234	3.95527e-06		0.104633	0.001512		0.316239	5.88031e-06		0.259066	0.002835
0.219467	4.37446e-05		0.105587	0.007582		0.31637	1.04481e-05		0.25912	0.014812
0.219588	5.58622e-06		0.10575	0.001996		0.316645	1.28889e-05		0.259356	0.001699
0.219643	9.59677e-06		0.105812	0.006897		0.316713	6.64412e-06		0.259387	0.001512
0.219666	8.67611e-05		0.106038	0.006323		0.316762	9.83529e-06		0.259478	0.005171
0.219703	5.31552e-05		0.106281	0.002259		0.316782	9.01206e-05		0.259835	0.001805
0.219781	3.7284e-06		0.106506	0.002078		0.316884	0.00208563		0.260472	0.001121
0.219804	0.00459109		0.106965	0.004819		0.317041	7.79272e-05		0.260884	0.002046
0.219809	7.46405e-06		0.107074	0.002905		0.317108	0.000184443		0.261174	0.001215
0.219836	1.36459e-05		0.107215	0.001042		0.317538	0.000191281		0.261296	0.003733
0.219983	7.70283e-06		0.108138	0.001107		0.317674	0.000160078		0.261454	0.001065
0.220015	1.85899e-05		0.108253	0.013211		0.317729	1.67465e-05		0.261586	0.002238
0.220161	7.88269e-05		0.108263	0.001618		0.317912	2.65326e-05		0.261653	0.001303
0.220469	3.08912e-06		0.108364	0.001021		0.318134	0.111472		0.261708	0.00681
0.220471	2.94509e-05		0.108479	0.012152		0.318996	1.72389e-05		0.262065	0.002377
0.220726	8.96951e-06		0.108489	0.001472		0.31935	6.68938e-06		0.268928	0.001315
0.22075	4.62998e-06		0.108714	0.001349		0.319472	0.000838562		0.269189	0.001648
0.220789	7.12697e-06		0.108722	0.004295		0.319777	1.76144e-05		0.26934	0.002399
0.221	1.46323e-05		0.108947	0.003963		0.319913	1.41445e-05		0.269601	0.003007
0.221091	5.54963e-06		0.109275	0.001025		0.320012	7.86398e-06		0.269959	0.00105
0.221183	9.06478e-05		0.109406	0.009054		0.320071	0.000516363		0.275629	0.001406
0.221253	9.93033e-06		0.10951	0.00146		0.320195	1.44958e-05		0.276041	0.002566
0.221283	6.16584e-05		0.109515	0.005543		0.320249	9.79268e-06		0.27614	0.001424
0.221334	0.000245704		0.109642	0.001007		0.32041	0.000163745		0.276331	0.001524
0.221497	7.91616e-06		0.109656	0.001958		0.320671	1.65576e-05		0.276453	0.004682
0.221615	5.61244e-05		0.110111	0.001245		0.320704	0.00441439		0.276552	0.002598
0.221674	0.000110006		0.110336	0.001147		0.320722	0.051239		0.276743	0.002807
0.221752	6.05851e-06		0.110694	0.02512		0.32115	8.89218e-05		0.27681	0.001634
0.221946	9.8098e-05		0.110804	0.001933		0.321473	1.74935e-05		0.276842	0.001558
0.221952	8.2639e-06		0.110919	0.023175		0.321499	0.000322747		0.276865	0.008542
0.221956	7.0586e-05		0.11093	0.002819		0.321716	1.44035e-05		0.276964	0.004739
0.221961	6.86762e-05		0.111155	0.002593		0.32187	6.45187e-05		0.277222	0.002982
0.222568	0.000899498		0.111388	0.007501		0.32204	0.000590455		0.277321	0.001654
0.222665	3.3353e-05		0.111951	0.002742		0.322187	1.07195e-05		0.27758	0.001041
0.222919	3.26441e-05		0.112082	0.001893		0.322387	7.36416e-06		0.28335	0.001329
0.223155	0.000133438		0.112191	0.001183		0.322393	0.000207874		0.287214	0.001588
0.223235	0.000775006		0.112777	0.002171		0.322476	1.57644e-05		0.291851	0.001318
0.22341	3.43353e-05		0.112986	0.001558		0.323015	0.000117516		0.292263	0.002406
0.223586	4.12563e-06		0.1131	0.001049		0.323145	4.06858e-05		0.292553	0.001442
0.223945	5.80087e-06		0.113245	0.003631		0.323259	6.69956e-06		0.292675	0.004388
0.224204	5.80409e-06		0.11336	0.043867		0.323279	0.000130275		0.293033	0.001532
0.224262	0.000561991		0.11337	0.00536		0.323281	2.2816e-05		0.293562	0.001633
0.224263	1.96341e-05		0.113596	0.004945		0.323439	0.000757748		0.293974	0.002981
0.224408	0.00296217		0.113829	0.014093		0.323486	0.000389507		0.294265	0.00177
0.224754	1.09609e-05		0.114064	0.001471		0.323532	4.23615e-05		0.294332	0.001041
0.224848	1.22422e-05		0.114152	0.001559		0.323551	8.47882e-05		0.294386	0.005438
0.224861	0.000160925		0.115218	0.004078		0.323582	8.26356e-06		0.294555	0.001072
0.225068	4.78353e-06		0.115427	0.002983		0.323667	6.1348e-05		0.294677	0.00326
0.225207	0.0083354		0.115801	0.082417		0.323734	0.0160905		0.294744	0.001899
0.225244	3.26096e-05		0.115807	0.001082		0.323791	5.56428e-05		0.294798	0.009921
0.225336	2.29579e-05		0.116037	0.009361		0.32406	1.18981e-05		0.295034	0.001138
0.225558	1.15247e-05		0.116047	0.001049		0.324381	1.96209e-05		0.295065	0.001016
0.225657	3.44367e-06		0.116505	0.002763		0.324448	9.06334e-06		0.295156	0.003464
0.225744	0.000189785		0.116593	0.00293		0.324775	7.29076e-06		0.295513	0.001209
0.225899	0.000275955		0.116828	0.001293		0.325482	5.11736e-05		0.296562	0.001172
0.225999	0.000166741		0.117997	0.001384		0.325536	5.68587e-05		0.296974	0.002138
0.226087	4.67945e-06		0.118473	0.001885		0.325762	0.000170259		0.297264	0.001282
0.226089	4.44646e-05		0.118478	0.017585		0.325944	2.30837e-05		0.297269	0.001385
0.226176	3.39438e-05		0.118699	0.001731		0.325964	9.09224e-06		0.297386	0.0039
0.226193	0.00254119		0.118713	0.001833		0.32636	0.00258027		0.297743	0.001361
0.226724	5.63163e-06		0.119269	0.002429		0.327032	2.90582e-05		0.299063	0.001447
0.226804	6.96424e-05		0.120437	0.002602		0.327104	0.000360466		0.299475	0.002641
0.226917	1.26622e-05		0.120914	0.003584		0.327139	9.08938e-06		0.299766	0.001568
0.227026	3.7991e-05		0.121139	0.003302		0.327299	0.000180068		0.299887	0.004819
0.227113	2.8863e-05		0.121154	0.003443		0.327316	0.000396828		0.300178	0.002889
0.227342	4.59006e-05		0.121945	0.001329		0.327366	0.000327223		0.300245	0.001682
0.227658	0.000214341		0.122601	0.001219		0.327609	3.45349e-05		0.300299	0.008791
0.227775	4.85593e-06		0.122826	0.001121		0.327733	0.000119782		0.300535	0.001009
0.227833	1.58468e-05		0.12358	0.00625		0.327818	0.00033176		0.300657	0.003069
0.228084	4.58002e-05		0.125041	0.002317		0.32782	1.66085e-05		0.301014	0.001071
0.228147	7.97514e-05		0.125267	0.002138		0.327999	2.61008e-05		0.304868	0.001178
0.228422	8.13798e-06		0.125511	0.001887		0.328114	8.60068e-06		0.30528	0.002148
0.228507	6.95983e-06		0.126021	0.011743		0.32821	8.76566e-06		0.308486	0.001039
0.228575	0.000291872		0.126257	0.001291		0.328615	0.0216301		0.310137	0.001681
0.228762	1.06815e-05		0.127708	0.004047		0.328635	5.17469e-05		0.310427	0.001008
0.228853	3.55719e-06		0.128698	0.002426		0.329097	2.47397e-05		0.310549	0.003067
0.229004	0.000247296		0.129565	0.001475		0.329355	0.00145077		0.310907	0.00107
0.229037	1.75293e-05		0.130149	0.007603		0.3295	8.24037e-06		0.315698	0.001499
0.229092	1.46553e-05		0.130678	0.001394		0.329636	0.00011492		0.31611	0.002735
0.229095	0.000472775		0.132401	0.001515		0.32968	5.5466e-06		0.316486	0.001817
0.229117	1.93691e-05		0.132627	0.001398		0.329748	1.25312e-05		0.316776	0.001058
0.229315	0.000352063		0.132825	0.00155		0.329816	1.10123e-05		0.316898	0.003316
0.229382	4.59876e-05		0.135068	0.002646		0.329873	8.63839e-06		0.317188	0.00195
0.229406	3.70483e-06		0.135426	0.001776		0.329904	0.000269899		0.317255	0.001158
0.229412	6.83636e-05		0.135651	0.001617		0.329949	8.03129e-06		0.31731	0.006052
0.229594	2.01881e-05		0.135877	0.001481		0.329972	4.02245e-05		0.317479	0.001169
0.22963	0.0103402		0.137509	0.004971		0.330112	2.12957e-05		0.3176	0.003593
0.229805	0.000556834		0.138092	0.003097		0.330321	0.000166495		0.317667	0.002113
0.229876	3.23561e-06		0.138318	0.002847		0.330345	7.80615e-06		0.317722	0.011042
0.229905	0.00201485		0.13899	0.001829		0.330639	0.000228836		0.317891	0.002176
0.229969	1.92312e-05		0.139245	0.001795		0.330798	5.96188e-06		0.317958	0.001254
0.230024	5.25171e-06		0.139354	0.001298		0.330954	0.00201785		0.317988	0.001134
0.230026	0.000178668		0.140185	0.001024		0.331065	9.29416e-06		0.318012	0.006621
0.230106	6.55529e-06		0.140533	0.005884		0.331167	5.28599e-05		0.318079	0.003855
0.230278	1.37173e-05		0.140759	0.005429		0.331314	5.60061e-06		0.318134	0.020144
0.230334	1.09888e-05		0.140769	0.001633		0.331684	1.68265e-05		0.31837	0.002311
0.230421	7.4682e-05		0.140994	0.001501		0.331698	7.31013e-05		0.3184	0.002069
0.230576	7.97558e-06		0.141227	0.00134		0.331782	1.00217e-05		0.318437	0.001346
0.230597	6.42084e-06		0.141969	0.001337		0.33256	1.84941e-05		0.318491	0.007032
0.230603	4.46771e-06		0.143112	0.001128		0.332699	8.61666e-06		0.318849	0.002455
0.230631	6.66796e-06		0.143199	0.010276		0.332947	0.00839746		0.319486	0.001524
0.230634	0.000108268		0.143209	0.003102		0.333379	1.70711e-05		0.319898	0.002782
0.230911	6.4647e-06		0.143435	0.002862		0.333515	8.84619e-05		0.320188	0.001652
0.230914	4.702e-06		0.143668	0.002517		0.333568	4.94677e-05		0.32031	0.005075
0.231164	0.000378621		0.14441	0.002512		0.333689	0.00030379		0.320478	0.001
0.231227	0.000108414		0.145057	0.001077		0.333755	2.13882e-05		0.3206	0.003043
0.231402	6.30901e-06		0.145553	0.002119		0.333841	9.54217e-05		0.320667	0.001772
0.231533	3.12833e-06		0.14564	0.019306		0.333945	0.0357344		0.320722	0.00926
0.231603	0.0235162		0.145876	0.005418		0.333949	2.78901e-05		0.320957	0.001062
0.231634	1.41827e-05		0.145886	0.001203		0.333984	0.00927283		0.321079	0.003232
0.231835	7.99666e-06		0.146111	0.00111		0.334028	8.53178e-06		0.321437	0.001128
0.231971	2.36079e-05		0.146344	0.001246		0.334128	1.1928e-05		0.323322	0.001624
0.232176	6.85773e-06		0.147892	0.001089		0.334298	1.73547e-05		0.323734	0.002908
0.232388	5.55995e-06		0.148229	0.001213		0.334433	2.83975e-05		0.324091	0.001015
0.232394	0.0024814		0.148317	0.010178		0.334616	0.000185878		0.327791	0.001174
0.232602	5.23064e-06		0.148552	0.002101		0.334629	0.00102887		0.328203	0.002143
0.232669	0.000294397		0.150993	0.003947		0.334728	0.000507023		0.328493	0.001285
0.23279	1.42935e-05		0.153419	0.001164		0.334763	1.76995e-05		0.328615	0.003909
0.23296	5.51785e-06		0.153669	0.00133		0.334765	0.00489975		0.328973	0.001364
0.233076	1.10927e-05		0.15586	0.002187		0.335444	3.23413e-05		0.332709	0.001063
0.233107	6.34336e-06		0.157753	0.001792		0.335724	7.28151e-06		0.332947	0.001517
0.233165	1.24017e-05		0.157782	0.001422		0.335786	2.20008e-05		0.333121	0.00194
0.233185	1.24925e-05		0.158008	0.001312		0.335874	8.24646e-06		0.333411	0.001152
0.233199	0.000634034		0.158537	0.001119		0.336006	9.99946e-06		0.333533	0.00354
0.23322	1.03684e-05		0.159988	0.00155		0.336147	1.68058e-05		0.333823	0.002122
0.233222	3.0414e-05		0.16006	0.001185		0.336524	5.90751e-05		0.33389	0.001237
0.233251	0.0135395		0.160286	0.001076		0.336532	0.0109742		0.333945	0.006457
0.233449	2.90718e-05		0.160449	0.002483		0.336685	7.73156e-06		0.333984	0.001676
0.233465	0.000406821		0.162501	0.002282		0.336979	1.03331e-05		0.334302	0.002256
0.23354	3.27955e-05		0.162727	0.002076		0.337204	7.521e-05		0.33612	0.001087
0.233715	4.80989e-06		0.16289	0.004666		0.33731	0.000489402		0.336532	0.001985
0.233927	1.61934e-05		0.162952	0.001903		0.337342	1.10455e-05		0.338539	0.001727
0.233991	2.25403e-05		0.16388	0.001216		0.337413	0.000108976		0.339921	0.001002
0.234083	8.56664e-06		0.165168	0.003976		0.33774	0.000161283		0.340333	0.001828
0.234611	6.30181e-06		0.165393	0.003658		0.337779	5.86185e-05		0.340623	0.001075
0.234701	2.13541e-05		0.165566	0.001025		0.337847	1.64616e-05		0.340745	0.003337
0.234772	1.12763e-05		0.166321	0.002285		0.337906	0.00106502		0.341035	0.001981
0.234839	5.8013e-05		0.166429	0.001668		0.338069	4.89467e-05		0.341102	0.001165
0.23493	1.06967e-05		0.167025	0.001145		0.338076	3.94046e-05		0.341157	0.006088
0.235158	0.000154266		0.16725	0.001057		0.338539	0.00955713		0.341325	0.0012
0.235185	1.04693e-05		0.167608	0.007561		0.339342	1.20752e-05		0.341447	0.00365
0.235427	0.000740766		0.167834	0.006976		0.339347	6.15409e-06		0.341514	0.002125
0.235455	1.47546e-05		0.169691	0.002		0.339362	3.85178e-05		0.341569	0.011107
0.235512	7.41945e-05		0.170275	0.013204		0.339659	7.725e-05		0.341804	0.001274
0.235963	5.17745e-06		0.170285	0.001549		0.34008	8.36846e-06		0.341835	0.00114
0.236067	3.73949e-05		0.17051	0.001429		0.340191	6.514e-06		0.341926	0.003877
0.236122	3.12639e-05		0.17055	0.001055		0.340246	3.32115e-05		0.342284	0.001353
0.236124	0.000846656		0.170743	0.001216		0.340435	6.47162e-06		0.343332	0.001408
0.236303	5.1595e-06		0.172132	0.003758		0.340453	8.1655e-06		0.343744	0.002569
0.236335	5.76006e-06		0.172716	0.024807		0.340494	0.00043093		0.344035	0.00154
0.236396	4.83635e-06		0.172951	0.002704		0.340588	3.62036e-05		0.344156	0.004687
0.236529	3.09923e-06		0.172991	0.001983		0.340754	1.32316e-05		0.344426	0.001007
0.236673	0.000124884		0.173038	0.001702		0.340889	7.37852e-05		0.344514	0.001636
0.236992	2.95807e-05		0.175392	0.005081		0.341065	3.19976e-05		0.351407	0.001599
0.23702	3.5153e-06		0.175479	0.003198		0.341114	0.000405536		0.351638	0.001
0.237246	1.11188e-05		0.175715	0.001451		0.341126	0.00493942		0.351819	0.002918
0.23732	7.49915e-05		0.178156	0.002727		0.341274	0.00200216		0.35205	0.001824
0.237334	7.26543e-06		0.180495	0.001649		0.341338	9.86906e-06		0.352176	0.001016
0.237386	0.000116816		0.180832	0.001537		0.341569	0.0614629		0.353994	0.001139
0.237465	4.43971e-06		0.182936	0.003097		0.341648	1.01537e-05		0.354406	0.002078
0.237764	1.40306e-05		0.183928	0.001025		0.342247	5.25409e-05		0.355871	0.001055
0.238367	7.71179e-06		0.185495	0.00107		0.342974	1.06951e-05		0.356283	0.001925
0.238589	4.52011e-06		0.186595	0.001789		0.343127	0.000113117		0.357755	0.001228
0.238593	4.75908e-06		0.187063	0.001486		0.343147	6.55515e-06		0.358167	0.002242
0.238868	4.29815e-05		0.18845	0.001199		0.343348	1.45871e-05		0.358458	0.001319
0.238935	1.23689e-05		0.188806	0.001056		0.343371	0.000120173		0.358579	0.004092
0.239043	0.00026886		0.189036	0.003361		0.34363	6.527e-06		0.35887	0.00243
0.239123	4.20679e-05		0.189461	0.001613		0.343702	6.14873e-05		0.358937	0.001429
0.239205	3.37712e-05		0.189687	0.001488		0.343818	1.9141e-05		0.358991	0.007466
0.239447	1.40161e-05		0.191246	0.002007		0.343862	0.000929083		0.35916	0.001471
0.239497	1.83115e-05		0.191472	0.001852		0.343956	7.87445e-06		0.359282	0.004477
0.239535	3.98814e-05		0.192128	0.002818		0.344126	2.24526e-05		0.359349	0.002607
0.239553	1.53093e-05		0.192729	0.001531		0.344156	0.0259352		0.359403	0.01362
0.239555	0.000926576		0.193198	0.001527		0.344234	0.00377023		0.359639	0.001563
0.239557	3.68719e-06		0.193423	0.001389		0.344426	0.00557447		0.35967	0.00141
0.239589	1.47147e-05		0.193649	0.001274		0.344446	1.72539e-05		0.359761	0.004756
0.239608	1.47208e-05		0.193913	0.003505		0.344479	1.02098e-05		0.360118	0.001663
0.239663	1.02481e-05		0.194423	0.001248		0.344934	0.00026324		0.360755	0.001756
0.23985	0.0011105		0.194569	0.005295		0.344978	0.000130211		0.361045	0.001032
0.239906	4.20515e-06		0.195864	0.002661		0.345013	5.70699e-06		0.361167	0.003204
0.240025	5.86841e-05		0.19609	0.002448		0.345098	3.57047e-05		0.361457	0.001902
0.24035	1.46886e-05		0.196354	0.006586		0.345206	0.000276326		0.361525	0.001118
0.240466	1.11887e-05		0.197126	0.001116		0.34529	0.000790438		0.361579	0.005848
0.240519	0.000964791		0.197245	0.001108		0.345375	0.00113858		0.361748	0.001152
0.240523	3.13131e-06		0.197448	0.001632		0.345694	1.0428e-05		0.361869	0.003506
0.240525	6.87143e-06		0.197673	0.001505		0.345715	7.69352e-05		0.361937	0.00204
0.24058	5.74483e-06		0.198305	0.00506		0.345729	0.00040478		0.361991	0.010668
0.240582	0.000210365		0.19853	0.004668		0.345811	5.09987e-05		0.362227	0.001223
0.240583	3.39936e-06		0.19903	0.001345		0.345958	5.5252e-05		0.362257	0.001093
0.2409	2.75464e-05		0.200114	0.00285		0.346025	3.66686e-05		0.362349	0.003723
0.240926	3.44682e-06		0.200971	0.008836		0.346616	4.39962e-05		0.362706	0.001299
0.240957	1.41252e-05		0.200981	0.001086		0.346931	6.14064e-05		0.364167	0.001696
0.241045	0.000116805		0.201207	0.001002		0.346966	2.58769e-05		0.364457	0.001017
0.241074	1.81455e-05		0.202555	0.005354		0.346986	4.41688e-05		0.364579	0.003095
0.241271	9.75161e-06		0.20279	0.001463		0.347088	1.2059e-05		0.364936	0.001081
0.241294	5.51409e-06		0.203412	0.016602		0.34718	6.5872e-06		0.369061	0.001422
0.241564	9.52056e-06		0.203648	0.001897		0.347229	0.00191123		0.369473	0.002594
0.24158	0.000112911		0.205231	0.002748		0.347716	2.31501e-05		0.369763	0.001555
0.241669	1.73089e-05		0.206089	0.003563		0.347721	1.47389e-05		0.369885	0.004733
0.241822	0.00736779		0.207907	0.001035		0.347784	1.84023e-05		0.370242	0.001652
0.242064	1.90488e-05		0.219804	0.001549		0.347815	1.28709e-05		0.37206	0.00108
0.242131	7.12825e-05		0.222766	0.001496		0.347973	1.80999e-05		0.372472	0.00197
0.242319	8.13991e-05		0.224054	0.001272		0.348387	0.000204577		0.373805	0.001101
0.242381	1.17301e-05		0.22428	0.00117		0.348474	0.000471985		0.374217	0.002008
0.242409	0.00115443		0.224408	0.001001		0.348758	0.00236304		0.379306	0.00102
0.242462	3.4063e-06		0.224523	0.001063		0.348818	0.000259711		0.379718	0.00186
0.242489	6.22743e-06		0.225207	0.002812		0.34902	0.00204434		0.391961	0.001193
0.242494	4.14115e-06		0.226495	0.002418		0.34919	8.08608e-06		0.396729	0.001316
0.242614	0.000203053		0.226721	0.00223		0.34943	1.51908e-05		0.397141	0.002401
0.242636	8.97746e-06		0.227189	0.001856		0.349519	2.1657e-05		0.397431	0.00144
0.24283	0.000145361		0.228144	0.001392		0.349519	4.1765e-05		0.397553	0.00438
0.24295	9.35766e-05		0.228369	0.001284		0.349712	4.21658e-05		0.39791	0.001529
0.243116	2.59455e-05		0.229162	0.004222		0.349992	9.11012e-06		0.399728	0.001244
0.243323	3.38512e-06		0.22963	0.003488		0.350224	9.06778e-05		0.40014	0.002269
0.243357	1.9255e-05		0.23081	0.002431		0.350309	1.00245e-05		0.413363	0.001197
0.243419	9.03378e-05		0.231603	0.007932		0.350372	8.45874e-06		0.415297	0.0011
0.243432	4.9972e-06		0.233251	0.004567		0.350439	0.000680898		0.415396	0.001236
0.243545	5.91513e-05		0.233487	0.001295		0.350457	8.62711e-06		0.420575	0.001235
0.243641	0.000101227		0.234279	0.001727		0.350575	0.000439546		0.420987	0.002253
0.243662	2.82154e-05		0.235928	0.002432		0.350751	0.000242406		0.423575	0.001092
0.243721	3.07096e-06		0.239382	0.001323		0.351062	0.000190975		0.432819	0.001578
0.24392	9.74907e-06		0.241822	0.002485		0.351154	0.000246159		0.433231	0.002879
0.243975	8.15068e-06		0.24595	0.001536		0.351247	6.40922e-06		0.433588	0.001005
0.243977	0.0005177		0.251483	0.001334		0.351335	5.39341e-05		0.435818	0.00129
0.24398	5.73995e-06		0.253268	0.001729		0.351403	0.000104552		0.43841	0.001566
0.244153	0.000168067		0.25331	0.001222		0.351546	1.73141e-05		0.438732	0.001417
0.244288	5.90219e-05		0.255219	0.001476		0.351595	3.98465e-05		0.438822	0.002857
0.244433	3.59869e-06		0.255445	0.001362		0.351755	0.000643837		0.440998	0.001392
0.244467	1.21533e-05		0.257886	0.002577		0.351819	0.0161462		0.44141	0.00254
0.24466	5.41038e-05		0.259001	0.0011		0.351963	6.40925e-06		0.449303	0.001047
0.244784	3.0133e-06		0.260327	0.004844		0.35205	0.010096		0.455742	0.001064
0.244895	7.99096e-06		0.261442	0.002068		0.35207	3.35981e-05		0.456154	0.001942
0.24504	9.75005e-06		0.264118	0.001107		0.352107	1.47298e-05		0.456445	0.001165
0.245053	3.55233e-06		0.270122	0.001693		0.352563	0.00129281		0.456566	0.003544
0.245173	0.000108092		0.276646	0.001509		0.352598	3.65062e-05		0.456665	0.001602
0.24533	0.000112608		0.278691	0.001183		0.352719	8.70384e-05		0.456924	0.001237
0.245377	1.15581e-05		0.286076	0.001281		0.352786	0.000118287		0.459154	0.001791
0.245396	2.30678e-05		0.288517	0.002406		0.353044	5.86765e-06		0.472377	0.001774
0.245518	0.000453698		0.290166	0.001239		0.353279	6.67054e-05		0.474088	0.001093
0.245714	1.04902e-05		0.31037	0.001204		0.353339	0.00016487		0.4745	0.001995
0.245732	1.81404e-05		0.312155	0.001424		0.353352	0.000277488		0.477088	0.001519
0.245893	0.00019883		0.314106	0.001207		0.35359	1.94609e-05		0.479589	0.001719
0.245948	0.000166231		0.314332	0.001114		0.353852	2.43949e-05		0.479879	0.001031
0.24595	0.00455314		0.316773	0.002108		0.35388	5.72675e-06		0.480001	0.003136
0.245952	3.35687e-05		0.319213	0.003961		0.353886	1.31386e-05		0.480358	0.001095
0.246121	4.00329e-06		0.349053	0.001184		0.35399	4.80699e-05		0.482589	0.001514
0.246168	1.58849e-05		0.376128	0.001162		0.354134	1.1776e-05		0.497012	0.001275
0.246223	1.32805e-05		0.406824	0.001283		0.354401	1.84962e-05		0.497424	0.002327
0.246225	1.7636e-05					0.354406	0.0115		0.497714	0.001395
0.246289	3.3296e-06					0.354537	3.67228e-05		0.497836	0.004245
0.246309	8.4477e-06					0.354573	6.55895e-06		0.498193	0.001482
0.246443	1.70773e-05					0.354649	1.07997e-05		0.499599	0.001131
0.246564	8.50784e-05					0.354814	0.00110582		0.500011	0.002063
0.246741	0.000117739					0.355034	0.00016857		0.500302	0.001237
0.246884	5.30267e-06					0.35515	0.000438361		0.500423	0.003764
0.246893	1.77936e-05					0.355169	0.000501929		0.500781	0.001314
0.246912	9.6944e-06					0.355184	0.000105084		0.503011	0.001163
0.246915	0.000454357					0.355185	1.47711e-05		0.508317	0.001498
0.246916	1.34406e-05					0.355619	6.12962e-06		0.513646	0.001313
0.247055	8.10619e-05					0.355867	2.69904e-05		0.520858	0.001096
0.247059	4.29981e-06					0.355927	1.26465e-05		0.52127	0.002
0.247115	4.47441e-06					0.356088	0.000196356		0.523858	0.00163
0.247424	6.06518e-06					0.356283	0.0106349		0.538693	0.001058
0.247426	3.25708e-06					0.356382	0.00517074		0.539105	0.00193
0.247483	1.17716e-05					0.356814	8.92426e-06		0.541281	0.001207
0.247545	4.31388e-06					0.356875	1.27009e-05		0.541693	0.002202
0.247547	5.84894e-05					0.357177	0.000302735		0.54428	0.001225
0.247801	1.87627e-05					0.357216	1.00128e-05
0.248044	4.83784e-06					0.357236	6.27935e-06
0.24816	4.5195e-06					0.357363	1.64519e-05
0.248251	2.93448e-05					0.357401	6.08083e-05
0.248358	4.5934e-05					0.357413	9.1353e-06
0.248396	0.000115836					0.357548	1.29402e-05
0.248651	1.00807e-05					0.357769	5.41961e-05
0.248656	2.56317e-05					0.357865	1.04196e-05
0.248712	2.14293e-05					0.357905	0.000136559
0.248714	0.000410001					0.357915	1.72604e-05
0.248827	3.894e-06					0.358063	0.000968689
0.248857	3.10114e-05					0.358179	0.000305317
0.248884	5.66954e-05					0.358199	0.00166128
0.249031	0.000118175					0.358955	9.06621e-05
0.249306	1.20588e-05					0.35921	2.66778e-05
0.249505	9.69842e-06					0.359403	0.0753697
0.249542	1.13025e-05					0.359469	3.56849e-05
0.249561	2.97718e-05					0.359582	1.0266e-05
0.249643	0.00138202					0.359951	7.51756e-06
0.249889	0.000366441					0.36	6.21329e-06
0.249995	4.16611e-05					0.360231	1.61087e-05
0.25	1.48834e-05					0.360453	7.08682e-06
0.25031	4.67919e-06					0.360502	6.98389e-06
0.250486	1.51785e-05					0.360748	0.00021014
0.2508	4.1881e-05					0.360777	7.17161e-06
0.251021	1.15205e-05					0.360848	2.24395e-05
0.251022	1.56334e-05					0.361001	9.37963e-05
0.251122	1.28471e-05					0.361016	0.000106665
0.251174	5.26303e-05					0.361115	6.91622e-05
0.251337	0.000420522					0.361183	3.34238e-05
0.251454	1.31473e-05					0.361186	0.000379636
0.251483	0.00395379					0.361214	3.84525e-05
0.251513	1.87424e-05					0.36144	0.000109191
0.251785	1.27682e-05					0.361465	2.98133e-05
0.251793	5.48445e-06					0.361504	3.6857e-05
0.251795	9.57935e-06					0.361511	2.55845e-05
0.2518	1.27904e-05					0.361539	0.000251422
0.252042	0.000534867					0.361622	1.69312e-05
0.252407	0.000140225					0.361884	2.12238e-05
0.252411	3.20601e-05					0.361991	0.0590183
0.252495	4.38146e-06					0.362285	8.3572e-06
0.252504	4.52079e-06					0.3623	0.00367402
0.252732	4.809e-06					0.36232	1.08333e-05
0.252759	4.84134e-06					0.362427	1.46696e-05
0.252819	0.000213218					0.362539	7.6105e-06
0.252986	5.01483e-06					0.362768	0.00102719
0.252994	2.17451e-05					0.362994	0.000249909
0.253074	0.000121902					0.363044	0.000218267
0.253249	5.12229e-06					0.363079	7.01235e-06
0.253268	0.00512715					0.363287	3.85727e-05
0.25331	0.00362278					0.363412	7.6819e-05
0.253339	5.81948e-06					0.363496	0.000181179
0.253378	8.88203e-06					0.363527	1.19176e-05
0.2538	4.00087e-06					0.363589	6.37947e-05
0.253816	0.000370874					0.363595	5.89919e-06
0.253861	1.44229e-05					0.363677	1.04993e-05
0.254101	6.91498e-05					0.36376	1.28132e-05
0.254102	3.86009e-06					0.36377	1.53635e-05
0.254247	0.000425052					0.363923	6.98118e-05
0.254417	2.21805e-05					0.36409	2.55147e-05
0.2547	3.44705e-05					0.364499	2.04186e-05
0.254792	0.00121944					0.364579	0.0171259
0.254907	3.82415e-05					0.364801	5.46918e-05
0.255046	0.00180636					0.364821	0.000131414
0.255084	6.43145e-06					0.364969	8.19695e-06
0.255175	3.59402e-06					0.365105	1.62744e-05
0.255222	5.19542e-05					0.365147	3.44691e-05
0.255497	1.01236e-05					0.365356	6.63882e-05
0.25555	1.60445e-05					0.365582	0.000169973
0.255583	1.90631e-05					0.36561	9.2073e-06
0.25568	6.98374e-06					0.36565	2.69425e-05
0.255738	5.13945e-05					0.36578	0.000111565
0.255772	2.33981e-05					0.366133	2.87022e-05
0.255817	7.03345e-06					0.36625	0.00019431
0.255838	1.92531e-05					0.366632	0.00209375
0.255873	5.88029e-06					0.366965	7.27891e-06
0.255875	2.90103e-05					0.367145	1.5374e-05
0.255928	9.04901e-06					0.367357	2.07283e-05
0.256015	7.95145e-06					0.367376	4.81508e-05
0.256032	0.000264204					0.367389	2.51457e-05
0.256113	2.48247e-05					0.367408	5.48864e-05
0.256168	2.07546e-05					0.3676	1.07834e-05
0.25617	0.000922322					0.368238	1.0592e-05
0.256172	4.7829e-06					0.368313	0.000261381
0.256388	1.40706e-05					0.368449	0.00144611
0.25639	0.000452365					0.368515	2.52178e-05
0.256643	1.37715e-05					0.368586	0.000512334
0.256665	3.61402e-05					0.368626	0.00333059
0.256669	2.81922e-05					0.36864	0.000123202
0.256865	3.80956e-06					0.36881	0.000739256
0.256881	0.000351103					0.368869	8.09609e-06
0.256952	5.67451e-06					0.369057	9.07224e-06
0.257181	6.36381e-06					0.369147	6.01719e-05
0.257195	0.000118157					0.369163	0.000289119
0.257219	8.53522e-06					0.369193	5.15276e-05
0.257277	2.33838e-05					0.369222	1.62376e-05
0.257409	7.80671e-06					0.369246	3.34541e-05
0.257425	5.14604e-06					0.369316	8.92662e-06
0.257497	3.02518e-05					0.369384	1.11041e-05
0.257924	7.41029e-06					0.369627	1.16066e-05
0.257986	1.24678e-05					0.369806	1.12841e-05
0.257989	9.33817e-06					0.369885	0.0261897
0.258218	3.62054e-06					0.369905	6.92977e-05
0.258239	0.000398524					0.369944	1.40982e-05
0.258381	7.53235e-06					0.370051	2.85658e-05
0.258414	5.49887e-05					0.370211	7.92857e-06
0.258451	1.23415e-05					0.370844	5.44455e-05
0.258477	4.62408e-06					0.37095	8.34592e-06
0.258672	8.57269e-06					0.370993	6.65332e-06
0.258727	7.16717e-06					0.371151	2.38746e-05
0.258729	1.50158e-05					0.371173	0.000235556
0.258758	4.87603e-06					0.371174	0.000348459
0.258792	9.55707e-06					0.371219	1.01466e-05
0.25883	2.72856e-05					0.371309	3.54165e-05
0.258843	6.80289e-05					0.371444	0.000270716
0.258934	6.90201e-05					0.371464	1.28857e-05
0.258956	3.98257e-06					0.371559	1.52499e-05
0.259077	4.41853e-06					0.371664	6.48558e-06
0.259104	8.07801e-06					0.371754	1.98526e-05
0.259154	5.83157e-05					0.37176	8.2494e-06
0.259221	9.85063e-06					0.371825	1.05837e-05
0.259251	1.14273e-05					0.371958	1.31691e-05
0.25927	1.62014e-05					0.372094	0.00464373
0.259299	4.10122e-06					0.372252	0.000164869
0.259381	4.56557e-05					0.372472	0.0109016
0.259433	3.16042e-06					0.372492	2.80393e-05
0.259469	0.00203659					0.372765	3.13898e-05
0.259644	9.44218e-05					0.372988	0.000416007
0.259677	1.03881e-05					0.373047	5.80239e-05
0.259744	0.000509348					0.37325	7.39277e-05
0.259808	3.78088e-06					0.373418	8.83194e-05
0.259841	6.32057e-05					0.37358	1.46466e-05
0.259865	3.63608e-05					0.373761	0.000160211
0.260183	4.5065e-06					0.373874	0.000398105
0.260211	0.00156331					0.374217	0.0111133
0.26024	1.1909e-05					0.374589	0.000102554
0.26026	8.09959e-06					0.374649	2.78326e-05
0.260295	9.95643e-06					0.374769	3.29462e-05
0.260297	6.81924e-05					0.374981	1.40968e-05
0.260299	3.0967e-06					0.375021	8.85685e-06
0.260327	0.0143559					0.375253	7.87943e-06
0.260473	2.4133e-05					0.375282	1.11023e-05
0.26079	6.23115e-06					0.375302	1.46599e-05
0.26098	9.36728e-06					0.375384	1.60252e-05
0.261003	4.62403e-05					0.375632	9.38163e-06
0.26102	3.72196e-06					0.375898	0.00270927
0.261066	1.9364e-05					0.376005	7.02964e-06
0.261442	0.00612951					0.376034	0.00488772
0.261686	4.47699e-06					0.376055	0.000179854
0.261716	4.254e-06					0.376122	0.000228094
0.261808	1.93217e-05					0.376131	5.83387e-06
0.26181	5.10748e-06					0.376559	7.00667e-05
0.261847	8.01097e-06					0.376688	0.000654939
0.262155	2.63552e-05					0.376805	0.00498806
0.262213	2.69421e-05					0.376926	3.56044e-05
0.262233	0.00031977					0.376993	1.07146e-05
0.262261	1.33612e-05					0.377236	9.82049e-06
0.262266	3.64588e-06					0.377417	2.16975e-05
0.262268	2.25249e-05					0.377568	9.58779e-06
0.262508	4.30348e-05					0.377582	5.88201e-06
0.262767	0.000109639					0.377835	1.12127e-05
0.263038	0.000148525					0.378084	7.01201e-06
0.263061	4.96019e-06					0.378095	5.80948e-06
0.26309	0.00245825					0.378468	8.9413e-05
0.263231	5.23012e-06					0.378486	0.00109599
0.263288	5.01382e-06					0.378612	1.47918e-05
0.263304	8.71418e-05					0.378622	0.00306618
0.263379	6.13633e-06					0.378805	8.29679e-05
0.26353	0.000377831					0.37889	1.63295e-05
0.263658	2.61826e-05					0.379049	8.04922e-05
0.26382	4.68503e-05					0.37906	0.000238364
0.26454	3.81409e-06					0.379067	0.000104003
0.264678	3.19532e-05					0.379263	2.77989e-05
0.264839	1.95934e-05					0.379339	5.45379e-05
0.264997	1.69057e-05					0.379345	5.27693e-05
0.265011	0.000313231					0.379399	8.40755e-06
0.265147	4.65556e-06					0.379413	8.42759e-06
0.265266	0.000122916					0.379423	0.00038884
0.265282	3.80575e-06					0.379496	1.12107e-05
0.265294	3.45631e-06					0.379634	5.80948e-06
0.265349	6.10548e-06					0.379647	6.14168e-06
0.265351	1.80087e-05					0.379718	0.0102923
0.265442	5.57966e-06					0.379734	2.32773e-05
0.265669	6.11494e-06					0.379804	1.33061e-05
0.265906	1.22632e-05					0.379901	8.50733e-06
0.265961	1.02526e-05					0.380004	9.9759e-06
0.265963	0.000273862					0.380157	7.32054e-06
0.265992	3.33379e-06					0.380301	9.21067e-06
0.266111	4.30479e-06					0.380366	0.00410389
0.266118	0.000375456					0.380386	1.33112e-05
0.266198	5.3688e-05					0.380513	0.000384895
0.26628	3.41817e-05					0.380612	0.000257604
0.266315	1.6002e-05					0.380798	1.06819e-05
0.266512	2.92545e-05					0.380884	9.59264e-05
0.26661	5.64796e-05					0.381153	2.05908e-05
0.266665	2.05487e-05					0.381199	5.98505e-06
0.266683	7.11353e-06					0.381201	7.61918e-06
0.266805	8.84145e-05					0.381204	2.27309e-05
0.266831	6.33624e-06					0.381393	5.64298e-05
0.267037	6.79191e-06					0.381401	8.32922e-06
0.267101	3.75445e-05					0.381498	0.00029779
0.267159	1.02858e-05					0.38152	1.12392e-05
0.267225	2.01465e-05					0.381636	3.16442e-05
0.267415	3.70193e-05					0.381655	7.07365e-05
0.2676	1.00029e-05					0.381703	3.39922e-05
0.267637	6.69684e-06					0.381885	0.00023537
0.267655	8.36286e-06					0.381926	3.48856e-05
0.267657	0.000414811					0.381933	2.13515e-05
0.267746	4.24152e-05					0.382334	4.52702e-05
0.267801	3.54611e-05					0.382408	4.58017e-05
0.267803	0.00202958					0.382502	0.000466946
0.268001	5.80042e-06					0.382546	3.14764e-05
0.268369	3.91736e-06					0.382645	1.75001e-05
0.268656	0.000145079					0.382766	7.73369e-06
0.268703	3.17714e-06					0.382805	6.88116e-05
0.268707	5.82586e-06					0.383399	2.16816e-05
0.268731	5.55074e-06					0.384124	4.87405e-05
0.268882	4.20897e-05					0.384183	0.000136439
0.268931	1.15906e-05					0.384328	6.84059e-06
0.268962	6.23896e-06					0.384436	0.00110158
0.269044	6.69697e-06					0.384496	6.03376e-05
0.269082	4.25953e-06					0.38455	7.13265e-05
0.269137	3.56116e-06					0.384617	1.8429e-05
0.269139	7.54263e-05					0.384698	0.0025567
0.269169	1.9504e-05					0.384718	5.66331e-06
0.269286	3.85571e-06					0.384776	0.000210553
0.269337	3.25996e-06					0.384839	0.000139032
0.269374	5.66561e-06					0.384922	1.63658e-05
0.269394	0.000174235					0.384958	3.09762e-05
0.269531	5.27846e-05					0.385019	1.27481e-05
0.269586	4.41304e-05					0.385081	8.96745e-06
0.269588	0.00100323					0.385108	6.11062e-06
0.269601	6.50506e-06					0.385216	2.21069e-05
0.269689	0.000163619					0.385246	9.59998e-06
0.269711	5.7701e-06					0.385497	2.1169e-05
0.269864	8.40522e-06					0.385987	1.47465e-05
0.270122	0.00502059					0.386135	5.93831e-06
0.270192	3.62323e-05					0.38633	0.00029486
0.270201	3.45487e-06					0.386379	0.000406799
0.270342	2.29098e-05					0.386429	0.000163935
0.270358	0.00020666					0.386475	0.00040875
0.270421	2.94508e-05					0.386515	0.00227123
0.270431	0.000251191					0.386623	7.97056e-05
0.270591	3.41956e-06					0.386645	0.00152475
0.270621	2.85836e-05					0.386747	0.000148131
0.270737	2.70945e-05					0.386832	0.000270946
0.270739	4.18415e-06					0.386924	8.70748e-06
0.270884	2.20541e-05					0.386962	7.42841e-06
0.270913	3.97376e-06					0.386998	0.000737469
0.271011	8.17709e-06					0.387013	3.39658e-05
0.271228	9.89549e-05					0.387081	7.00291e-05
0.27142	1.87025e-05					0.387119	8.32987e-05
0.271508	3.09158e-06					0.387128	6.39066e-06
0.271542	2.28772e-05					0.387205	7.77639e-06
0.271662	0.00150517					0.387358	4.53273e-05
0.271684	6.2059e-05					0.387525	1.65661e-05
0.27197	1.40143e-05					0.387668	6.09913e-06
0.272158	1.0259e-05					0.387804	1.50358e-05
0.272248	0.000230986					0.387834	1.74459e-05
0.27225	3.08482e-06					0.387886	5.89183e-05
0.272296	0.000475594					0.387904	0.000977909
0.272375	3.75511e-06					0.388226	1.01588e-05
0.272432	6.5873e-06					0.388397	3.50119e-05
0.272453	2.2465e-05					0.388576	8.94772e-06
0.272488	5.50729e-06					0.388718	3.33138e-05
0.27249	1.10532e-05					0.388858	4.00385e-05
0.272593	0.000582956					0.388918	0.000200546
0.272653	5.51304e-06					0.388986	5.47043e-05
0.272669	1.89198e-05					0.389017	0.000111499
0.272708	5.84657e-06					0.38903	0.00025965
0.27271	6.12969e-05					0.389053	1.24424e-05
0.272789	1.83973e-05					0.389063	0.000219661
0.272868	4.65733e-05					0.389232	0.000616945
0.272955	4.06173e-06					0.38953	1.7429e-05
0.272989	4.88107e-06					0.389552	9.77821e-06
0.273143	6.20123e-06					0.389586	0.000164794
0.273196	3.43916e-06					0.389668	2.75308e-05
0.273198	5.18452e-06					0.38982	1.70289e-05
0.273201	0.000604884					0.389826	1.01363e-05
0.273258	1.68247e-05					0.389968	0.00431148
0.273384	8.20093e-06					0.39001	6.22863e-06
0.273481	2.37128e-05					0.390087	0.0001603
0.273492	6.71782e-05					0.390473	2.38395e-05
0.273501	4.2626e-06					0.390712	0.000168292
0.273729	4.21172e-06					0.390747	6.16491e-06
0.273817	8.80232e-05					0.390813	6.90942e-06
0.273878	3.73052e-06					0.390848	0.000560235
0.273939	3.43164e-06					0.390862	5.21063e-05
0.273992	2.51576e-05					0.391428	1.12648e-05
0.27404	6.67527e-06					0.391454	7.01892e-06
0.2741	1.47591e-05					0.391573	2.51452e-05
0.274127	9.54952e-06					0.391606	6.39742e-06
0.27419	6.24839e-06					0.391641	9.74299e-06
0.274499	1.06369e-05					0.391709	0.00110825
0.274502	6.81327e-06					0.391748	0.000123666
0.274557	5.69621e-06					0.391766	8.39678e-05
0.274559	6.78334e-05					0.391866	5.12677e-05
0.274797	7.65504e-06					0.391932	7.60531e-05
0.275012	1.4057e-05					0.391961	0.00659621
0.275017	0.000599807					0.39206	0.0022043
0.275119	6.75591e-06					0.392393	1.18245e-05
0.275169	2.63788e-05					0.392423	0.00010689
0.275235	6.94393e-06					0.392498	0.000135181
0.275357	7.51504e-05					0.392529	0.000117728
0.275571	3.51992e-06					0.392582	6.20548e-05
0.275727	8.25943e-06					0.392604	6.96328e-05
0.275732	4.29126e-05					0.392665	0.000568578
0.275787	3.5877e-05					0.392675	0.000308982
0.275789	0.0010284					0.392736	8.43376e-06
0.275791	7.86357e-06					0.392815	7.94027e-06
0.276007	4.37888e-06					0.392815	4.59727e-05
0.276062	3.66095e-06					0.392895	5.8644e-06
0.276064	9.74428e-06					0.392963	2.0231e-05
0.276107	7.69853e-05					0.393142	1.37756e-05
0.276282	4.14576e-06					0.393857	0.000218497
0.276382	1.5001e-05					0.394296	0.000304274
0.276403	2.79005e-05					0.394433	4.39931e-05
0.276499	4.80907e-05					0.394586	7.89632e-06
0.27658	1.40099e-05					0.394743	2.11127e-05
0.276589	0.000133065					0.3948	2.4884e-05
0.276617	1.38714e-05					0.395011	6.05515e-05
0.276644	0.000111249					0.395074	2.50802e-05
0.276646	0.00447337					0.395161	1.24874e-05
0.276718	0.000712667					0.395192	3.20152e-05
0.276732	3.31393e-06					0.395234	6.02816e-05
0.276754	7.3263e-05					0.39526	6.9427e-06
0.276894	3.13981e-05					0.395403	3.12679e-05
0.277075	1.98657e-05					0.395528	0.00268692
0.277386	1.19032e-05					0.39567	2.78311e-05
0.277406	5.8357e-05					0.395721	8.9606e-05
0.277981	0.000140355					0.395919	1.44626e-05
0.278079	0.000175084					0.3962	1.91748e-05
0.27809	4.57493e-06					0.396303	0.000237138
0.278097	2.27579e-05					0.396323	0.000787238
0.278167	4.32192e-06					0.39646	6.68007e-06
0.278197	1.46824e-05					0.396482	3.63207e-05
0.278235	1.31085e-05					0.396526	2.23501e-05
0.278243	9.65002e-05					0.396679	5.49356e-05
0.278249	7.34969e-05					0.396694	4.62092e-05
0.278495	3.47853e-06					0.396754	0.000198883
0.27853	1.6893e-05					0.396956	4.24999e-05
0.278553	5.67452e-05					0.397093	9.14275e-06
0.27858	5.13204e-06					0.397126	0.000292884
0.278588	1.08791e-05					0.397479	9.98581e-05
0.278691	0.00350792					0.397553	0.0242396
0.278696	7.26451e-06					0.397562	1.51634e-05
0.278723	1.32811e-05					0.397608	1.46152e-05
0.278734	0.000123819					0.398258	9.81557e-06
0.27886	2.57612e-05					0.398356	1.62039e-05
0.27887	1.84746e-05					0.398367	1.13174e-05
0.278876	1.81137e-05					0.398446	0.000896415
0.278902	1.82026e-05					0.398506	5.85186e-06
0.2794	6.37717e-06					0.398615	2.29438e-05
0.279482	0.000256655					0.398633	2.20319e-05
0.279579	9.691e-06					0.398818	1.03687e-05
0.279676	5.82156e-06					0.398878	9.34506e-06
0.279728	0.000100805					0.398891	0.000107444
0.279834	7.41685e-06					0.398965	1.55162e-05
0.279887	1.9676e-05					0.399038	6.99473e-05
0.280028	0.000120092					0.399267	3.73639e-05
0.28007	2.63464e-05					0.399333	0.00138773
0.280149	5.26062e-05					0.399467	1.06149e-05
0.280288	3.5892e-05					0.39949	0.000109865
0.280384	6.12707e-06					0.399556	0.000148096
0.280519	0.000310042					0.399828	1.3756e-05
0.280562	3.2642e-06					0.400122	0.000356055
0.280639	9.07599e-06					0.40014	0.0125581
0.280839	6.75024e-06					0.400285	7.84724e-06
0.281013	8.23919e-06					0.400306	1.84878e-05
0.281159	3.39231e-06					0.40036	2.21928e-05
0.281176	5.4726e-05					0.400479	3.66328e-05
0.281322	0.000667337					0.400568	5.28543e-05
0.281435	6.25517e-06					0.400587	7.02045e-05
0.281762	4.63418e-06					0.400768	7.33746e-06
0.281776	4.81371e-05					0.400917	1.55764e-05
0.281881	8.39902e-05					0.401034	6.31767e-05
0.281904	5.51517e-06					0.40122	8.91453e-06
0.281919	0.00021195					0.401221	1.00673e-05
0.282122	0.00215877					0.401288	6.76245e-06
0.282159	7.88462e-06					0.401458	0.000124609
0.282246	1.87351e-05					0.401626	2.81909e-05
0.28225	6.30307e-06					0.401811	3.48768e-05
0.282381	4.49806e-06					0.401921	0.000503497
0.282397	0.000657767					0.401998	5.35826e-05
0.282438	6.50048e-05					0.402018	0.000281413
0.282473	3.36996e-06					0.402141	0.000151792
0.282518	2.06216e-05					0.40219	0.000136887
0.2826	6.30355e-06					0.40231	0.000763159
0.282658	2.24402e-05					0.402384	0.000163432
0.282813	7.27843e-05					0.402434	2.27202e-05
0.282913	1.55573e-05					0.402452	2.25988e-05
0.28293	1.4987e-05					0.402558	4.93911e-05
0.282985	3.55771e-06					0.402564	8.95465e-06
0.283003	8.68951e-06					0.402643	2.68588e-05
0.28309	1.02168e-05					0.402698	1.91057e-05
0.283107	0.000569162					0.402824	1.12764e-05
0.283149	0.000690398					0.402832	2.16493e-05
0.28315	1.60378e-05					0.402858	0.000154398
0.28342	0.000108235					0.402905	8.15824e-05
0.283641	1.41086e-05					0.40297	1.85097e-05
0.283655	6.08446e-05					0.403054	1.4809e-05
0.283719	1.75755e-05					0.403067	1.44016e-05
0.283762	7.06955e-06					0.403085	1.41353e-05
0.28392	3.09937e-06					0.40312	7.83193e-06
0.28394	7.10173e-06					0.403139	2.64803e-05
0.283977	7.42018e-06					0.403152	0.00319486
0.284027	4.03133e-06					0.403209	6.74259e-06
0.284086	5.07479e-05					0.403275	5.25745e-05
0.284131	1.37895e-05					0.403493	1.46843e-05
0.284257	3.55235e-06					0.403554	1.35391e-05
0.284539	5.3963e-06					0.403653	1.0281e-05
0.284572	9.24485e-06					0.403808	1.01917e-05
0.284631	0.000181908					0.403947	0.000487522
0.284746	6.59526e-06					0.404219	0.000220268
0.284885	0.00028345					0.404247	6.41394e-06
0.284974	3.82234e-06					0.404264	0.000343163
0.284976	1.96586e-05					0.404318	4.13175e-05
0.284999	1.55011e-05					0.404606	0.000113865
0.285061	1.02328e-05					0.404729	0.00010324
0.285372	2.51345e-05					0.404796	1.75365e-05
0.285389	2.98817e-06					0.404901	1.31255e-05
0.28549	6.9601e-05					0.404917	1.17387e-05
0.285577	7.30118e-06					0.404954	6.47205e-06
0.285611	5.48109e-06					0.404972	7.51227e-05
0.285714	6.56593e-06					0.404993	2.20434e-05
0.285804	7.85482e-06					0.404994	5.62167e-06
0.285871	2.18884e-05					0.405039	2.81802e-05
0.285919	7.21308e-05					0.40504	1.76961e-05
0.285952	4.14956e-06					0.405062	7.43756e-06
0.285999	2.35763e-05					0.405181	2.06313e-05
0.286007	3.46923e-06					0.405193	9.34897e-05
0.286009	0.000163112					0.405359	3.41684e-05
0.286031	6.89858e-06					0.405778	0.000557721
0.286229	9.7632e-05					0.40598	3.24614e-05
0.286297	1.37561e-05					0.406102	1.49129e-05
0.286326	8.2679e-06					0.406238	1.23339e-05
0.286504	9.96255e-06					0.406239	4.46779e-05
0.286508	5.54264e-06					0.40645	7.41945e-06
0.286511	6.27309e-06					0.406522	6.30242e-05
0.286544	0.000898851					0.406718	5.89469e-05
0.28672	7.72157e-05					0.406735	4.79161e-05
0.28682	0.000322575					0.406784	3.91217e-05
0.286941	3.49162e-05					0.406852	0.000134909
0.286995	7.09341e-06					0.406852	0.000233399
0.287034	3.07976e-05					0.407152	1.45148e-05
0.287086	0.000302741					0.407237	3.54345e-05
0.287116	5.12092e-06					0.407331	6.66395e-06
0.287193	3.46181e-06					0.407772	0.0033613
0.287336	3.61936e-06					0.40778	3.78278e-05
0.287548	5.73374e-05					0.407832	0.000163927
0.287577	0.000595955					0.407931	3.93141e-05
0.288078	5.50072e-05					0.407947	1.38252e-05
0.288141	9.35725e-06					0.407984	2.35907e-05
0.288253	7.8502e-06					0.408034	0.00496343
0.288299	5.48549e-05					0.408054	1.17025e-05
0.288517	0.00713334					0.408204	9.79997e-06
0.288568	3.57627e-06					0.408211	0.000136708
0.288669	8.94802e-06					0.408339	1.51809e-05
0.288683	1.23514e-05					0.408392	1.9308e-05
0.288773	8.36891e-06					0.408444	1.97682e-05
0.288792	0.000931814					0.408773	0.000192829
0.28882	1.95439e-05					0.408928	8.36692e-05
0.288856	1.57087e-05					0.409054	2.90149e-05
0.288886	8.59503e-06					0.409068	2.09287e-05
0.288911	0.000453214					0.409323	3.25897e-05
0.288911	4.28978e-06					0.409439	9.17572e-05
0.288913	7.89923e-05					0.40947	1.09899e-05
0.288993	7.91412e-06					0.40952	1.73644e-05
0.289109	3.55048e-06					0.409583	0.000266275
0.28922	1.0695e-05					0.40974	4.25112e-05
0.289308	0.000298915					0.409765	0.000304087
0.289483	1.30735e-05					0.409806	4.77518e-05
0.289583	8.69069e-05					0.409814	0.000164031
0.28968	1.35388e-05					0.409895	0.004673
0.289704	5.49314e-06					0.410058	4.86889e-05
0.29005	0.000276178					0.410168	9.77932e-05
0.290114	0.000190839					0.410182	9.61781e-05
0.290136	1.41575e-05					0.410267	0.000138441
0.290166	0.0036699					0.410327	1.59446e-05
0.290312	3.87808e-06					0.410349	4.00753e-05
0.290363	7.29871e-06					0.410372	0.000189927
0.290379	0.000121691					0.410416	0.000142188
0.290389	1.52465e-05					0.410448	2.22809e-05
0.290454	3.8544e-06					0.410563	6.59064e-06
0.290509	3.09487e-05					0.410585	1.15249e-05
0.29052	1.15849e-05					0.410705	1.5259e-05
0.29073	5.73035e-06					0.410961	7.9321e-06
0.290842	4.71362e-06					0.410972	6.42846e-06
0.290879	7.12271e-06					0.411116	5.66534e-06
0.291281	0.00108773					0.411733	0.000113266
0.291647	3.12617e-06					0.411932	5.76665e-06
0.291753	1.67696e-05					0.412058	7.47466e-06
0.291845	3.10802e-06					0.412063	6.01671e-06
0.291963	9.06093e-06					0.412134	0.000349168
0.291994	6.17378e-06					0.41217	0.000183511
0.292046	2.5797e-05					0.412353	0.000206822
0.292052	6.53945e-06					0.412366	0.000943789
0.292072	3.66e-05					0.41242	3.01626e-05
0.292107	5.46728e-06					0.412483	0.00179213
0.292294	3.85149e-05					0.412499	5.40556e-05
0.292342	0.00015635					0.412549	9.9052e-06
0.292347	5.47712e-06					0.412565	4.49687e-05
0.292369	4.44101e-06					0.412578	0.000128179
0.292418	6.37461e-06					0.412866	3.17125e-05
0.292426	3.38992e-05					0.412933	7.85271e-06
0.292606	3.59549e-05					0.412934	1.22337e-05
0.292877	2.46016e-05					0.412986	5.63076e-06
0.292878	8.58424e-06					0.413004	6.53576e-05
0.292929	0.000359039					0.413095	1.45331e-05
0.29297	6.99753e-06					0.413108	7.6641e-05
0.292981	1.24123e-05					0.41326	7.99997e-06
0.293036	1.03773e-05					0.413363	0.00662384
0.293038	0.000388661					0.413368	7.44422e-06
0.293143	1.36419e-05					0.413402	0.00223679
0.293369	6.58678e-05					0.413852	5.71268e-06
0.293391	3.38279e-06					0.413886	2.4674e-05
0.293395	1.01976e-05					0.414035	4.05265e-05
0.293497	6.13335e-06					0.414047	0.000225132
0.293588	3.75891e-05					0.414146	9.56605e-05
0.293659	1.09748e-05					0.414183	0.00130067
0.293863	3.00306e-06					0.414197	9.72374e-05
0.293906	8.84839e-06					0.414239	6.38181e-06
0.294234	1.79801e-05					0.414317	9.25111e-05
0.294301	2.93277e-05					0.414745	7.43051e-05
0.294417	7.05149e-06					0.414863	6.88118e-06
0.294446	0.000124358					0.414941	2.06141e-05
0.294517	7.85801e-06					0.415008	1.27275e-05
0.294569	1.27249e-05					0.415101	0.000262927
0.294623	6.39556e-06					0.415137	6.73693e-06
0.294678	3.8521e-06					0.415166	6.39048e-06
0.294851	4.17457e-05					0.415297	0.00606437
0.294901	0.000126588					0.415396	0.00684131
0.294908	4.53206e-05					0.415674	1.79581e-05
0.295105	1.61626e-05					0.415682	5.71345e-06
0.29518	5.0407e-06					0.415828	1.01003e-05
0.29519	3.05255e-06					0.415841	6.5633e-06
0.295196	4.8065e-06					0.415943	9.4832e-06
0.295442	8.39581e-06					0.415951	0.00231045
0.295714	2.41609e-05					0.415964	3.61919e-05
0.295782	1.24886e-05					0.416016	2.05241e-05
0.295802	5.42817e-05					0.416095	9.39467e-06
0.295849	3.12151e-06					0.416103	5.61543e-06
0.295906	4.5248e-06					0.41623	1.13249e-05
0.295957	7.38154e-05					0.416397	1.77796e-05
0.295972	3.20946e-06					0.416489	1.44058e-05
0.296037	9.55798e-06					0.416522	1.20305e-05
0.29612	1.02895e-05					0.416577	1.12816e-05
0.296154	3.29026e-06					0.416623	1.86329e-05
0.296219	3.35917e-06					0.416653	1.66549e-05
0.296231	0.000154761					0.416728	3.8213e-05
0.296351	4.84571e-06					0.416831	2.29983e-05
0.296361	4.0882e-06					0.416834	6.24829e-06
0.296365	4.09236e-06					0.416904	2.1273e-05
0.29639	1.96886e-05					0.417159	2.14235e-05
0.296449	9.44081e-06					0.417168	0.00204625
0.296469	0.000147087					0.417192	0.000422347
0.296504	4.03991e-06					0.417198	1.23117e-05
0.296577	3.06549e-06					0.417324	0.000232204
0.296644	1.79822e-05					0.417333	5.05379e-05
0.296764	8.10186e-05					0.417391	0.000305456
0.29694	6.08555e-06					0.417488	1.1022e-05
0.297152	4.85426e-06					0.417494	8.91132e-06
0.297254	7.56268e-06					0.417563	0.000144808
0.297265	4.97138e-06					0.417951	3.59557e-05
0.297433	0.000288595					0.417957	0.00078947
0.297496	6.84551e-05					0.418181	0.000221285
0.297585	8.00844e-06					0.418195	5.23911e-05
0.29764	6.69543e-06					0.418234	1.35951e-05
0.297642	0.000407847					0.418461	4.40796e-05
0.297814	3.13088e-06					0.418596	1.28782e-05
0.297959	2.94369e-05					0.418649	9.70332e-06
0.297988	5.14796e-06					0.41878	7.34259e-06
0.298096	8.33424e-06					0.41895	1.1351e-05
0.298384	2.25353e-05					0.419015	7.18365e-06
0.29844	1.88406e-05					0.419077	1.52874e-05
0.298442	0.000649538					0.41911	5.76586e-06
0.298495	3.13117e-05					0.41911	8.18242e-06
0.298519	3.98221e-06					0.419241	2.6468e-05
0.298721	5.44257e-06					0.419303	1.24534e-05
0.298737	0.00193833					0.419464	1.1277e-05
0.29877	3.19511e-06					0.419665	6.95554e-06
0.298793	3.03922e-06					0.419755	0.00140541
0.298978	8.33181e-06					0.419758	0.000570414
0.299008	4.21962e-06					0.419912	0.000106761
0.299012	0.000301107					0.419979	0.000123594
0.299045	9.95613e-06					0.420006	7.64038e-06
0.299113	5.70053e-06					0.420015	0.000106088
0.299133	1.93135e-05					0.42003	0.000151787
0.299233	2.49712e-05					0.420064	4.44613e-05
0.299324	0.000195133					0.420189	0.000127091
0.299352	9.70925e-05					0.420308	1.88396e-05
0.299353	9.13929e-06					0.420376	0.00111426
0.29937	6.8703e-06					0.420432	3.10114e-05
0.299425	5.74389e-06					0.420483	7.15818e-06
0.299427	0.000134171					0.420517	0.000118965
0.299528	1.99687e-05					0.420533	6.43822e-05
0.299744	3.81728e-05					0.420539	2.44549e-05
0.299786	2.69725e-05					0.420545	0.000454725
0.299844	1.81816e-05					0.420693	0.000424462
0.299864	1.307e-05					0.420698	7.46647e-06
0.299961	0.00107542					0.420783	1.60896e-05
0.300031	7.12333e-06					0.420895	1.38367e-05
0.300038	6.75077e-06					0.420898	2.75902e-05
0.300181	5.36668e-06					0.420987	0.0124667
0.300197	3.23523e-05					0.421176	1.3037e-05
0.30026	3.42875e-06					0.421665	1.03976e-05
0.30027	3.42992e-05					0.421782	0.00184029
0.300334	2.3827e-05					0.421791	1.01001e-05
0.300382	3.60367e-06					0.422153	0.000158441
0.300398	0.000289919					0.422301	5.01958e-05
0.30046	4.57785e-06					0.422343	0.000365839
0.300556	3.04685e-05					0.422545	1.16471e-05
0.300576	5.06962e-06					0.422603	7.21548e-05
0.300595	4.21459e-06					0.42267	7.92367e-06
0.30061	3.01371e-06					0.422789	1.4012e-05
0.300723	3.16461e-06					0.423059	8.36107e-06
0.300892	4.11456e-05					0.42312	9.95826e-06
0.301018	5.82261e-05					0.42328	0.000225428
0.301067	1.78555e-05					0.423482	9.4109e-06
0.301202	1.9976e-05					0.423512	6.96774e-06
0.301268	9.07906e-06					0.423575	0.00604446
0.301296	0.00072564					0.423582	0.000799732
0.301381	5.16718e-06					0.423652	0.00100192
0.301501	0.000225697					0.423719	6.38906e-06
0.301523	1.34487e-05					0.423815	7.43795e-05
0.301575	7.55675e-06					0.423844	0.00107875
0.301809	2.99517e-05					0.424074	9.21503e-05
0.301837	7.64366e-05					0.424254	6.56291e-06
0.30188	0.000100496					0.424352	1.35784e-05
0.302087	3.45156e-05					0.42437	0.00018895
0.302135	0.000140663					0.424396	3.06534e-05
0.302168	4.48468e-06					0.424516	8.22681e-06
0.302239	2.24764e-05					0.424624	3.23915e-05
0.302244	3.38941e-05					0.424708	0.000147424
0.302311	3.58078e-06					0.424741	7.75825e-05
0.302432	0.000125817					0.424794	0.000257489
0.302549	1.48781e-05					0.424798	1.68823e-05
0.302646	6.8669e-06					0.425133	7.92166e-06
0.302707	1.28386e-05					0.425147	7.35363e-05
0.302807	2.79555e-05					0.42523	1.07113e-05
0.302862	2.33721e-05					0.425258	5.64356e-06
0.302864	0.000923969					0.425377	7.24181e-06
0.302866	1.01039e-05					0.425575	9.46146e-05
0.302893	8.22815e-06					0.425646	0.00248357
0.30304	0.000145834					0.425688	5.68776e-06
0.303076	2.79044e-05					0.425765	1.8948e-05
0.303082	5.44728e-06					0.425819	9.01123e-05
0.303137	4.55418e-06					0.426035	9.94972e-06
0.303139	2.43926e-05					0.426045	0.000281966
0.30329	0.000390137					0.426159	2.06306e-05
0.30332	3.92778e-06					0.426214	2.78539e-05
0.303331	1.00097e-05					0.426227	4.55809e-05
0.303478	2.82397e-05					0.426266	1.18279e-05
0.303547	4.41938e-05					0.42635	1.30363e-05
0.303656	1.18181e-05					0.42639	6.25465e-05
0.303808	4.69315e-06					0.426403	3.41891e-05
0.303829	9.72121e-05					0.426404	8.97892e-06
0.303831	3.12317e-06					0.426526	0.000213283
0.303939	3.45737e-06					0.426574	1.60528e-05
0.303969	1.21811e-05					0.426647	0.000569467
0.303975	0.00046701					0.426662	3.72859e-05
0.304283	1.76255e-05					0.426826	6.1603e-06
0.304398	8.90443e-06					0.426927	1.02417e-05
0.304461	1.14303e-05					0.427047	6.24985e-06
0.304715	2.9671e-06					0.427106	7.09414e-06
0.304779	6.35778e-05					0.42736	7.0933e-06
0.304835	5.3154e-05					0.427382	0.000202891
0.304837	0.000678377					0.427544	3.76034e-05
0.304856	0.000107003					0.4276	0.000696761
0.305008	4.36938e-06					0.427649	0.000553377
0.305144	6.46388e-06					0.427654	0.000170095
0.305165	5.56338e-06					0.427806	4.7137e-05
0.305196	1.01988e-05					0.427872	5.8674e-05
0.305272	5.08147e-06					0.427892	0.000102906
0.305311	2.76007e-05					0.428017	0.000198372
0.305571	6.70866e-06					0.428102	0.000180498
0.305626	5.60875e-06					0.428163	6.43512e-05
0.305628	0.000165652					0.428177	0.000224378
0.30576	0.000539113					0.428236	5.43059e-05
0.305771	9.33417e-06					0.428282	4.66403e-05
0.305798	1.70648e-05					0.42833	6.63285e-06
0.305946	1.51629e-05					0.428353	0.000102697
0.306221	3.79221e-06					0.428398	1.51013e-05
0.306242	5.5328e-06					0.428407	3.80242e-05
0.306338	3.75766e-06					0.428438	0.000177533
0.306428	3.6605e-05					0.428473	1.40632e-05
0.306431	3.52372e-06					0.428562	1.5629e-05
0.306434	2.58593e-05					0.428633	0.000114089
0.306475	8.90555e-06					0.428676	8.17287e-06
0.306483	3.06035e-05					0.428815	1.39981e-05
0.306486	0.00117901					0.428938	8.86654e-06
0.306557	0.000195384					0.42913	7.27963e-06
0.306593	9.44214e-06					0.429259	9.10783e-06
0.306688	1.16392e-05					0.429266	9.75121e-06
0.306699	2.10691e-05					0.429415	1.07363e-05
0.306733	6.76596e-06					0.429537	9.68265e-06
0.306803	0.000106883					0.429643	1.71151e-05
0.306909	4.76705e-06					0.429822	9.57382e-06
0.306914	3.35302e-06					0.429858	0.000128556
0.307245	6.77741e-05					0.429994	0.000106242
0.3073	0.000102885					0.430169	2.75924e-05
0.307714	1.08467e-05					0.430187	0.000320271
0.30782	2.26313e-05					0.430187	0.000473895
0.307918	4.56357e-05					0.430236	0.000198007
0.307936	3.4568e-06					0.430255	3.69873e-05
0.307989	3.30494e-06					0.430439	6.71728e-05
0.308036	2.97141e-06					0.43048	4.73131e-05
0.308073	3.24652e-06					0.430573	2.65724e-05
0.308082	1.82203e-05					0.430604	8.02653e-05
0.308088	1.44496e-05					0.430689	7.13595e-05
0.308252	2.82867e-05					0.430752	1.94163e-05
0.308369	3.64594e-06					0.430753	6.51241e-06
0.308392	6.91886e-06					0.430821	1.21906e-05
0.308397	0.0004516					0.43087	1.83359e-05
0.30853	0.00122699					0.430912	5.09119e-05
0.308573	2.36344e-05					0.430972	1.58993e-05
0.308662	9.77088e-05					0.430985	6.94141e-06
0.308715	3.02778e-06					0.431014	6.24376e-06
0.308741	3.46889e-06					0.431108	0.00381351
0.308882	5.12709e-05					0.431174	0.000145264
0.308957	0.000121147					0.431206	0.00211622
0.309081	9.36664e-06					0.431237	0.00402152
0.309226	1.13055e-05					0.431266	0.000195401
0.309321	3.78336e-05					0.431468	0.00216597
0.309326	4.47788e-06					0.431488	7.1486e-06
0.309372	4.75377e-05					0.431779	2.33239e-05
0.309567	1.83023e-05					0.431878	1.29675e-05
0.309726	1.35704e-05					0.431981	0.000253136
0.309733	1.77763e-05					0.432016	7.95934e-06
0.309867	1.56309e-05					0.432138	9.82672e-06
0.309908	5.09344e-06					0.432205	2.49632e-05
0.309909	3.94132e-06					0.432263	0.000153597
0.309988	7.10904e-06					0.432634	1.4992e-05
0.310127	1.17704e-05					0.432698	1.45436e-05
0.310182	0.00061677					0.432757	1.87667e-05
0.310224	0.000916206					0.432771	1.76004e-05
0.310358	4.54895e-05					0.432775	0.000217829
0.31037	0.00356985					0.432843	2.89629e-05
0.310499	0.000120113					0.433003	0.000266339
0.310554	3.44426e-06					0.433199	0.000100574
0.31062	9.08714e-06					0.433231	0.0159339
0.310731	0.000108062					0.433409	6.30046e-06
0.310776	3.80411e-06					0.433603	4.41964e-05
0.311016	6.08059e-06					0.433662	3.45346e-05
0.311161	8.88898e-05					0.433783	4.13294e-05
0.311238	8.2961e-06					0.433798	0.000130848
0.311298	2.61878e-05					0.433825	0.00311749
0.311516	0.000126995					0.433851	7.83987e-05
0.311615	9.46384e-06					0.433955	1.00195e-05
0.311619	3.92816e-06					0.434022	1.05324e-05
0.311706	0.000356216					0.434232	5.87276e-05
0.311721	1.06387e-05					0.434296	1.44327e-05
0.311758	3.1421e-05					0.434411	1.63015e-05
0.311821	9.60084e-06					0.434452	1.40309e-05
0.311961	0.000423946					0.434555	1.77008e-05
0.311967	4.07105e-05					0.434569	9.83373e-05
0.311981	4.89818e-05					0.434588	4.94156e-05
0.312057	1.08908e-05					0.434602	2.0259e-05
0.312137	4.51626e-06					0.435069	0.000133639
0.312155	0.00422273					0.435168	7.43e-05
0.312236	0.000154343					0.435285	6.68673e-06
0.312277	1.42456e-05					0.43543	8.40447e-06
0.312357	4.2401e-06					0.435506	2.17395e-05
0.312464	4.23181e-06					0.435702	0.00128037
0.312652	1.21662e-05					0.43577	1.11411e-05
0.312686	7.04264e-06					0.435787	6.84046e-05
0.312789	2.26014e-05					0.435801	0.000546637
0.312818	0.00160266					0.435818	0.0071404
0.312946	5.25712e-05					0.435825	1.61281e-05
0.312988	9.80373e-05					0.435841	4.20733e-05
0.312989	3.7569e-06					0.436069	2.36724e-05
0.313027	3.0023e-06					0.436246	1.13213e-05
0.313084	0.00015556					0.43625	1.23477e-05
0.313169	2.99436e-06					0.4363	1.4802e-05
0.31326	2.07258e-05					0.436386	7.26895e-05
0.313303	4.08834e-06					0.436387	1.31301e-05
0.313304	6.36025e-05					0.43643	2.95081e-05
0.31348	3.42508e-06					0.436439	3.30815e-05
0.313494	7.95353e-06					0.436527	5.4162e-05
0.313558	3.12894e-06					0.436596	2.77276e-05
0.313579	1.23933e-05					0.436708	7.11049e-06
0.313584	3.93765e-06					0.43682	7.49999e-05
0.313752	5.06631e-05					0.437136	5.01251e-05
0.313753	4.99661e-05					0.437188	1.17219e-05
0.313767	6.29678e-06					0.437323	3.519e-05
0.313787	6.83749e-06					0.437482	0.000197344
0.313795	1.60331e-05					0.43749	1.63533e-05
0.313925	5.43428e-06					0.437593	0.00168365
0.31397	3.02447e-06					0.437597	3.32358e-05
0.314109	3.58413e-05					0.437618	0.000437318
0.314134	3.08836e-06					0.437632	5.88379e-05
0.314191	6.63409e-06					0.437904	1.9742e-05
0.314279	1.51107e-05					0.438023	0.000242612
0.314384	4.68188e-06					0.438081	0.0001352
0.31447	2.06197e-05					0.438112	1.66647e-05
0.314725	3.66615e-05					0.43813	7.2287e-05
0.314799	5.47944e-06					0.438242	6.32957e-06
0.314815	4.77158e-06					0.438277	2.62199e-05
0.314999	1.99194e-05					0.438374	2.08897e-05
0.315055	1.66535e-05					0.438376	1.51343e-05
0.315057	0.000423603					0.438413	1.09694e-05
0.315153	3.90133e-05					0.438437	0.000297224
0.315211	5.43775e-06					0.438498	3.81046e-05
0.315277	0.000144648					0.438536	0.000115403
0.315329	1.2199e-05					0.438583	9.62687e-05
0.315365	5.37133e-06					0.438628	5.60318e-06
0.315441	8.01864e-06					0.438648	7.91424e-06
0.315556	2.30284e-05					0.438657	1.68604e-05
0.315586	3.12109e-06					0.438723	1.21976e-05
0.315643	1.8389e-05					0.438732	0.00783256
0.315744	9.05681e-06					0.438763	1.0099e-05
0.315758	1.84393e-05					0.43882	9.0681e-06
0.315768	0.000176407					0.438822	0.0158112
0.315838	5.52282e-06					0.438831	0.00228733
0.315848	2.23906e-05					0.438888	7.53092e-06
0.316064	7.46928e-06					0.439018	1.35636e-05
0.316068	1.52631e-05					0.439453	3.14759e-05
0.316184	7.05125e-06					0.439626	2.38437e-05
0.316296	1.3742e-05					0.439665	6.18727e-06
0.316383	0.000159606					0.440167	4.7523e-05
0.316559	1.21835e-05					0.44018	0.000245998
0.316598	3.66445e-05					0.440267	6.35942e-06
0.316654	6.32255e-06					0.440333	7.00317e-06
0.316659	7.41826e-05					0.440419	1.26127e-05
0.316756	1.89065e-05					0.440435	1.09839e-05
0.31678	6.53313e-06					0.440534	1.5592e-05
0.316873	5.46528e-06					0.440601	7.268e-06
0.316876	4.12858e-06					0.440604	7.33978e-05
0.316926	8.32813e-05					0.440611	0.000126196
0.317126	0.000537469					0.440627	0.000274312
0.317212	1.52418e-05					0.440632	7.58095e-06
0.317226	9.979e-06					0.440669	9.19551e-05
0.317241	0.00195105					0.440736	1.28524e-05
0.317364	5.952e-06					0.440859	2.30435e-05
0.317387	1.19106e-05					0.440883	6.26696e-06
0.317401	6.0804e-05					0.440899	0.000271651
0.317416	0.000166025					0.440923	7.92716e-06
0.317465	2.97309e-06					0.440958	3.62865e-05
0.31763	4.49287e-06					0.441408	6.16759e-06
0.317895	4.07687e-06					0.44141	0.0140571
0.317917	6.41695e-06					0.441456	0.000376148
0.318138	1.12063e-05					0.441516	0.000562031
0.318356	0.00172019					0.441554	2.08362e-05
0.318564	4.59275e-06					0.441718	0.000960446
0.31861	3.36864e-05					0.442187	7.05057e-05
0.318631	0.000298863					0.4422	2.74661e-05
0.318695	3.67981e-06					0.442213	7.3225e-06
0.318723	6.53944e-06					0.442396	2.54047e-05
0.31875	0.000134032					0.442413	5.24887e-05
0.318752	1.91732e-05					0.442462	4.53284e-05
0.318772	3.54091e-06					0.442676	9.7224e-06
0.31907	7.9327e-06					0.44283	1.62118e-05
0.319102	4.55644e-06					0.442915	3.41992e-05
0.319127	1.23098e-05					0.443007	8.5784e-06
0.319147	3.63828e-05					0.443342	1.57879e-05
0.319182	1.02915e-05					0.44341	0.000223359
0.319184	8.99581e-06					0.443449	5.79602e-05
0.319213	0.0117419					0.443465	7.29996e-05
0.319422	1.20228e-05					0.443509	5.77013e-06
0.319459	1.45083e-05					0.443654	0.000110501
0.319592	3.11114e-06					0.443712	0.00347688
0.319677	4.5035e-06					0.443732	7.36984e-06
0.319681	3.63921e-05					0.443852	9.74938e-05
0.319798	5.20777e-06					0.443997	0.00447976
0.31989	3.67588e-05					0.444033	1.44187e-05
0.319953	4.11879e-05					0.444094	6.43099e-06
0.320005	0.00062954					0.444101	2.05952e-05
0.320149	5.68184e-05					0.44422	6.37697e-06
0.320218	2.39247e-05					0.44423	3.06261e-05
0.320228	4.20289e-06					0.444239	2.7725e-05
0.320289	3.44476e-05					0.444279	5.06128e-05
0.320348	5.84345e-06					0.444332	1.28779e-05
0.320444	7.80857e-05					0.444409	3.98447e-05
0.320573	7.88074e-06					0.444452	0.000171822
0.32059	0.000416655					0.444511	2.79512e-05
0.320734	1.41015e-05					0.444566	7.8247e-06
0.32081	0.000127717					0.444632	6.57333e-06
0.32112	0.000156421					0.444647	6.84002e-06
0.321147	1.64432e-05					0.444713	6.04534e-06
0.321485	4.98406e-06					0.444732	2.63605e-05
0.321494	4.4657e-06					0.444762	3.17372e-05
0.321518	3.73126e-06					0.444922	2.76049e-05
0.321592	1.03361e-05					0.445001	3.56997e-05
0.321631	7.78083e-06					0.445198	9.56358e-06
0.321886	4.6075e-06					0.445217	0.00125001
0.321911	3.84111e-06					0.445418	2.48984e-05
0.321926	8.30465e-05					0.445489	0.000593053
0.322133	5.013e-06					0.445637	5.92246e-05
0.322181	2.24042e-05					0.445668	3.27431e-05
0.322265	7.65669e-06					0.445736	3.29274e-05
0.322375	0.000569441					0.445998	6.85947e-05
0.322409	6.49966e-06					0.445998	0.000151916
0.322445	7.13003e-06					0.446037	3.94211e-05
0.322683	3.2508e-06					0.446051	0.000263061
0.322717	3.33872e-06					0.446241	8.65283e-05
0.322725	3.51188e-06					0.446264	7.71943e-06
0.322768	4.56652e-05					0.446308	1.7404e-05
0.32282	3.73639e-06					0.446689	1.46688e-05
0.322875	3.12379e-06					0.446818	2.08301e-05
0.322877	0.00011743					0.446827	1.30665e-05
0.323003	1.94075e-05					0.446848	1.70175e-05
0.323033	5.24406e-05					0.446912	5.72578e-06
0.323066	2.9721e-06					0.446918	0.00140428
0.323112	6.14322e-06					0.446996	1.40525e-05
0.323123	3.33053e-05					0.44725	4.1011e-05
0.323195	5.30597e-06					0.447371	1.99709e-05
0.323208	9.00003e-06					0.44759	1.2007e-05
0.323209	9.83537e-06					0.447732	6.59164e-05
0.323229	5.69936e-06					0.447804	0.000114589
0.323427	8.11269e-06					0.447868	0.000407287
0.323524	6.83064e-06					0.447882	6.40035e-05
0.323544	4.61025e-06					0.447934	5.59786e-06
0.32372	1.85234e-05					0.448004	5.97373e-05
0.323726	1.60046e-05					0.448044	0.000655501
0.324034	3.26359e-06					0.448059	1.34062e-05
0.324097	7.23041e-06					0.448074	0.000177788
0.32414	4.45472e-06					0.448076	0.000313704
0.324193	5.96164e-06					0.448228	0.00015729
0.324194	8.08866e-06					0.448505	4.80483e-05
0.324284	2.51561e-05					0.448565	1.35652e-05
0.324285	2.34802e-05					0.448582	4.82955e-05
0.324329	9.73909e-06					0.448586	4.6654e-05
0.324485	8.03206e-06					0.448612	1.26172e-05
0.324572	6.63992e-05					0.448664	6.59551e-06
0.32466	1.06894e-05					0.448786	4.79886e-05
0.324684	1.0655e-05					0.448829	2.51088e-05
0.32469	4.69182e-06					0.448896	7.21087e-06
0.324715	8.93679e-06					0.448982	0.00291881
0.324717	0.00070619					0.449023	1.12346e-05
0.32474	2.56166e-05					0.449041	0.00508426
0.324747	8.05257e-06					0.449046	7.5251e-06
0.325005	0.000306686					0.449081	0.00137236
0.325085	6.6072e-05					0.449101	0.000194431
0.325167	2.61173e-05					0.449303	0.00579484
0.325277	5.01794e-05					0.449323	1.51088e-05
0.325497	4.53192e-05					0.449377	9.22299e-06
0.325552	1.67849e-05					0.44947	6.07788e-06
0.325553	5.17531e-06					0.449473	1.76442e-05
0.32557	2.03981e-05					0.449594	1.28594e-05
0.325641	8.47539e-06					0.449713	2.71448e-05
0.32569	5.36746e-06					0.449725	0.000127831
0.325776	3.2811e-06					0.449824	3.83859e-05
0.325779	0.000260591					0.449837	1.73052e-05
0.325796	1.09029e-05					0.449861	0.000804767
0.325845	3.97467e-06					0.449959	8.08064e-06
0.325882	8.99806e-06					0.450429	1.45268e-05
0.325987	5.29185e-05					0.450442	8.37017e-06
0.326053	1.54242e-05					0.450592	3.08741e-05
0.32607	2.01432e-05					0.450592	4.06297e-05
0.326083	7.10091e-06					0.45074	1.25146e-05
0.326308	2.49228e-05					0.450863	8.50542e-05
0.326445	1.38616e-05					0.450877	1.19212e-05
0.326487	9.79445e-06					0.450879	6.87966e-05
0.3265	1.1589e-05					0.451034	0.000384176
0.326502	0.000392577					0.451089	3.9773e-05
0.326542	8.18861e-06					0.451437	3.68414e-05
0.326544	0.000232278					0.451512	0.000472684
0.326602	9.7712e-06					0.451618	9.46989e-05
0.326603	1.0256e-05					0.451621	6.85992e-06
0.326888	3.64596e-06					0.451629	0.00150507
0.326975	1.02453e-05					0.451671	3.31154e-05
0.327036	0.0015018					0.451686	9.61375e-05
0.327051	1.55899e-05					0.451689	0.000379278
0.327106	5.06061e-06					0.451765	6.84041e-06
0.327256	6.89565e-06					0.451832	8.32647e-06
0.327272	5.67384e-05					0.451891	0.00274063
0.327335	8.92466e-06					0.451911	6.94659e-06
0.327346	7.55533e-05					0.452122	9.23393e-06
0.327481	6.10715e-05					0.452241	9.45935e-06
0.327543	4.63903e-05					0.452301	1.06716e-05
0.327651	3.64033e-06					0.452406	5.45688e-05
0.327652	3.18437e-06					0.452466	1.14293e-05
0.327799	4.96848e-06					0.452509	9.25124e-06
0.327925	3.47269e-06					0.452837	2.02115e-05
0.327969	3.29686e-06					0.453003	0.000155531
0.328026	2.49152e-05					0.453166	6.88062e-06
0.328141	2.97481e-06					0.453173	5.61204e-06
0.328142	6.06148e-06					0.45318	2.09987e-05
0.328171	1.71786e-05					0.453293	6.93783e-05
0.328223	4.88361e-06					0.453327	5.80728e-06
0.328279	4.08293e-06					0.453328	8.51166e-06
0.328281	0.000147457					0.453622	0.000162109
0.328334	4.89505e-06					0.453622	0.000261294
0.328457	4.64246e-06					0.453635	0.00120585
0.328576	0.000356676					0.453699	2.3566e-05
0.328598	1.60726e-05					0.453891	3.48435e-05
0.328851	7.1805e-05					0.454007	9.69084e-06
0.328873	4.89723e-06					0.454025	2.7639e-05
0.328972	3.74754e-06					0.454088	3.73272e-05
0.329072	2.98015e-06					0.454135	3.83973e-05
0.329078	2.95958e-05					0.454206	4.3529e-05
0.329163	3.57762e-05					0.454248	8.67615e-05
0.329191	2.67093e-05					0.454273	7.52806e-05
0.32921	0.000135292					0.454406	9.43548e-06
0.329266	1.41557e-05					0.454542	0.00369497
0.329404	1.27685e-05					0.454654	1.20253e-05
0.329433	0.00143431					0.454701	6.37591e-05
0.329436	4.5303e-06					0.454802	6.0525e-06
0.329508	8.19635e-05					0.45489	5.9276e-06
0.329584	4.23754e-06					0.455214	2.40538e-05
0.329624	2.80063e-05					0.455317	0.000572972
0.329625	5.14017e-06					0.455343	6.76097e-06
0.329683	4.41384e-06					0.455453	0.00128514
0.329783	1.5971e-05					0.455467	6.39514e-05
0.3298	0.000168355					0.455474	2.17169e-05
0.329905	2.73187e-05					0.45554	5.15833e-05
0.330036	4.18344e-06					0.45559	6.11447e-05
0.330109	3.91074e-06					0.455698	8.77001e-05
0.330115	0.00017431					0.45597	6.18112e-05
0.330173	3.98279e-06					0.455978	1.35465e-05
0.330237	7.6913e-05					0.455986	1.10342e-05
0.330395	6.57589e-06					0.456106	4.43203e-05
0.330406	1.42067e-05					0.45621	0.000110257
0.330429	3.40849e-06					0.456211	4.85664e-05
0.330731	6.26539e-06					0.456223	0.000610767
0.330741	6.59423e-06					0.456287	1.60282e-05
0.330857	1.36396e-05					0.456344	6.80828e-06
0.331015	4.44237e-06					0.456371	0.000308103
0.331041	3.0012e-06					0.456479	2.36985e-05
0.331135	0.000172163					0.456566	0.0195776
0.331252	2.03908e-05					0.456665	0.0088673
0.33134	2.79632e-05					0.456694	1.19462e-05
0.331473	1.88882e-05					0.45671	5.12122e-05
0.33148	0.000186406					0.456723	1.59831e-05
0.331649	5.18106e-06					0.456789	8.71404e-06
0.331676	1.79055e-05					0.456861	2.18449e-05
0.331719	2.27639e-05					0.457037	7.02334e-06
0.331926	4.2793e-06					0.457097	1.63523e-05
0.331932	0.000154723					0.457218	1.36693e-05
0.331963	6.47163e-06					0.457327	5.7243e-05
0.331974	2.59665e-05					0.4575	1.07735e-05
0.332077	0.000834512					0.457731	6.73655e-06
0.332078	5.9239e-06					0.457887	6.97802e-06
0.332083	7.31521e-06					0.457904	0.000261885
0.332271	1.96693e-05					0.45804	0.000862345
0.332646	5.50607e-06					0.458054	8.23972e-05
0.332701	4.60333e-06					0.458224	1.47703e-05
0.332703	0.000192441					0.458462	0.000746399
0.332879	2.46243e-05					0.458467	1.62934e-05
0.332915	4.34265e-06					0.458478	6.08614e-05
0.332941	2.26833e-05					0.458485	1.27783e-05
0.332978	9.06888e-06					0.458504	0.000137821
0.333021	6.69216e-06					0.458757	1.16445e-05
0.333076	3.27339e-06					0.458764	1.15052e-05
0.333077	5.1039e-06					0.458798	6.68989e-06
0.333129	0.000107323					0.458806	6.98345e-06
0.333317	8.50078e-06					0.458842	4.59703e-05
0.333343	3.17539e-06					0.458959	0.000138473
0.333386	1.03526e-05					0.459136	0.00116519
0.333388	4.22653e-06					0.459154	0.00989641
0.333413	1.09708e-05					0.459253	0.00363192
0.333444	3.53357e-06					0.459282	8.12512e-06
0.333446	9.13208e-06					0.45933	0.000569146
0.333504	3.88122e-05					0.459522	0.00090397
0.333559	3.24488e-05					0.459582	6.32751e-05
0.333559	3.8252e-05					0.459782	7.35385e-06
0.333561	0.00175801					0.459784	0.000953942
0.333563	6.76193e-06					0.459865	1.627e-05
0.333633	6.85315e-05					0.459931	4.1197e-05
0.333668	1.35515e-05					0.46003	2.43811e-05
0.333808	4.45393e-06					0.460074	1.01116e-05
0.333814	8.1885e-05					0.460087	7.67334e-06
0.333862	0.000247481					0.460194	5.87767e-06
0.334006	5.51846e-06					0.460284	7.16601e-06
0.334054	4.43702e-06					0.460302	1.87295e-05
0.334122	6.16496e-06					0.460322	1.1159e-05
0.334267	4.31892e-06					0.460387	4.20406e-05
0.33432	1.22139e-05					0.460472	0.000162158
0.334595	3.99557e-06					0.460527	6.01958e-06
0.334613	4.24705e-05					0.460811	1.00459e-05
0.334619	1.65716e-05					0.460825	5.25094e-05
0.334674	1.38546e-05					0.460917	5.64673e-05
0.334676	0.000188174					0.46105	0.000184277
0.334695	1.49744e-05					0.461055	7.31312e-06
0.334895	4.12037e-05					0.461073	8.69101e-06
0.334993	5.31094e-05					0.461122	6.72793e-06
0.335157	2.43197e-05					0.461284	0.000100923
0.335163	1.02654e-05					0.461299	0.000245804
0.335225	4.36969e-05					0.461304	3.15247e-05
0.335268	6.93758e-06					0.461345	8.62996e-06
0.335305	5.87181e-06					0.461447	3.04885e-05
0.335344	0.00026926					0.461515	6.31056e-05
0.335387	3.37428e-06					0.461577	1.15365e-05
0.335467	2.19123e-05					0.461712	2.89632e-05
0.335504	1.39402e-05					0.461713	6.26598e-06
0.335599	6.39221e-05					0.461752	9.50038e-06
0.335605	0.00116895					0.461847	6.60722e-06
0.335637	3.68303e-06					0.461872	0.000201787
0.335648	1.28376e-05					0.461918	5.44517e-05
0.335717	3.28996e-06					0.461921	7.19812e-05
0.335775	3.09894e-06					0.461964	7.09608e-06
0.335817	4.60345e-06					0.461984	1.40467e-05
0.33588	6.42602e-05					0.462028	8.08079e-06
0.335962	1.79366e-05					0.462099	1.83755e-05
0.336001	6.71116e-06					0.462166	0.00407097
0.336207	3.61819e-06					0.462167	3.34061e-05
0.336267	6.64606e-06					0.462223	1.55617e-05
0.336273	6.27662e-06					0.462326	0.000315305
0.336322	5.55641e-06					0.462453	6.86537e-06
0.336325	0.000209802					0.462729	0.000282531
0.336397	3.37999e-05					0.463052	0.00211842
0.336468	6.24679e-06					0.463484	3.36772e-05
0.336495	1.14205e-05					0.463542	1.0832e-05
0.336538	4.6172e-06					0.463571	6.89266e-05
0.336642	2.73233e-05					0.463602	2.90299e-05
0.336764	4.12667e-05					0.463855	0.000182327
0.336801	1.8171e-05					0.463872	7.18812e-05
0.336942	3.1537e-05					0.463872	6.86416e-05
0.336984	2.22837e-05					0.463887	9.43624e-05
0.337076	3.07669e-05					0.463914	3.13831e-05
0.337084	2.12595e-05					0.463968	1.50898e-05
0.337136	6.00348e-05					0.464039	7.25739e-06
0.337139	2.69817e-05					0.464103	4.29207e-05
0.337202	1.19135e-05					0.464117	0.000293842
0.337416	5.40169e-06					0.464195	4.76165e-05
0.337433	4.888e-05					0.464257	1.73009e-05
0.337475	2.21988e-05					0.464279	6.91196e-06
0.337659	3.03784e-06					0.464334	0.000180356
0.337747	2.1217e-05					0.464376	5.92328e-06
0.337757	8.09841e-06					0.464616	6.01681e-06
0.337763	1.45344e-05					0.464656	1.69295e-05
0.337981	8.89037e-06					0.464755	1.39054e-05
0.338091	3.01972e-06					0.464792	0.000673643
0.338236	6.66891e-05					0.464834	1.345e-05
0.338246	1.42291e-05					0.464912	3.77061e-05
0.338369	0.000256714					0.464951	0.000357372
0.338411	8.05255e-06					0.465084	5.02903e-05
0.338412	3.40583e-06					0.465187	1.312e-05
0.338466	7.50079e-06					0.465321	1.22137e-05
0.338501	1.73358e-05					0.465464	8.39175e-06
0.33869	6.72338e-06					0.465536	8.51617e-05
0.338721	1.11109e-05					0.465639	0.000552525
0.338733	3.57136e-06					0.465672	7.97413e-05
0.338796	1.64674e-05					0.465732	7.28425e-05
0.338833	6.15737e-05					0.465749	6.64736e-05
0.338957	2.76268e-05					0.465798	9.05779e-05
0.338979	0.000125883					0.465848	3.23199e-05
0.339036	0.000254983					0.465893	4.64956e-05
0.339065	3.11003e-06					0.465934	0.000586581
0.33916	4.80695e-06					0.465948	3.51859e-05
0.339211	1.05437e-05					0.466042	9.62426e-06
0.339298	4.21683e-06					0.466063	0.000332437
0.339311	0.000194686					0.466158	2.70974e-05
0.339353	2.82917e-05					0.466166	3.34997e-05
0.339432	7.34467e-06					0.466251	5.26411e-05
0.339565	3.73604e-06					0.466416	0.000123021
0.339727	8.80254e-06					0.466431	7.13389e-06
0.339844	5.67319e-06					0.46646	4.88893e-05
0.339934	3.64816e-06					0.466499	1.41755e-05
0.340021	5.6309e-05					0.466538	1.20109e-05
0.34004	7.47678e-06					0.46669	1.62962e-05
0.340063	0.000154794					0.466777	9.64418e-06
0.340064	4.82724e-06					0.466852	0.000107988
0.340197	5.2506e-06					0.466915	0.0024342
0.340209	0.000740489					0.467048	0.00382914
0.340335	2.55074e-05					0.467068	8.69546e-06
0.340338	2.71334e-05					0.467146	0.00166928
0.340396	7.12322e-06					0.467248	1.40207e-05
0.34057	1.62187e-05					0.467287	3.80888e-05
0.340663	3.93201e-05					0.467304	1.28458e-05
0.340764	6.39848e-05					0.467323	8.88816e-05
0.340892	7.21427e-06					0.467429	3.03575e-05
0.340921	0.00144784					0.467468	7.87755e-06
0.34098	5.4871e-06					0.467529	6.05483e-06
0.341	9.90001e-06					0.467659	0.000100243
0.341009	0.00104564					0.467665	1.03839e-05
0.341035	4.58747e-06					0.467672	3.93798e-05
0.341037	3.68011e-05					0.467787	0.000329212
0.341046	9.42496e-06					0.467816	6.92868e-06
0.341137	6.13457e-06					0.467883	1.00417e-05
0.341355	2.41222e-05					0.467946	1.79611e-05
0.341545	4.74644e-05					0.468068	2.57202e-05
0.341597	3.87048e-06					0.468227	2.60306e-05
0.3417	5.84021e-05					0.468316	6.23451e-06
0.3418	6.21314e-05					0.468336	4.52114e-05
0.341806	7.68658e-06					0.468376	9.74136e-06
0.34182	9.33934e-06					0.468404	1.18955e-05
0.34189	8.98195e-06					0.468435	2.19821e-05
0.341977	3.26692e-06					0.468449	1.95741e-05
0.341994	0.000599746					0.468481	2.77463e-05
0.342075	2.53893e-05					0.468544	6.31442e-06
0.342287	9.15082e-06					0.468629	9.32972e-06
0.342402	0.000467815					0.468651	0.000152845
0.342404	7.03749e-06					0.468753	4.80821e-05
0.342587	3.00819e-06					0.468869	0.000471102
0.342605	2.16296e-05					0.468923	0.000249702
0.342628	4.66972e-06					0.468943	0.00010706
0.342657	0.000404436					0.469004	3.54526e-05
0.342785	3.77353e-06					0.469071	6.10779e-05
0.342827	1.15148e-05					0.469087	6.3625e-06
0.342833	9.80301e-06					0.469386	0.000577046
0.342871	1.09183e-05					0.469503	0.00167641
0.342914	7.09626e-06					0.469506	4.00472e-05
0.342923	2.4695e-05					0.469599	1.56736e-05
0.343099	2.99723e-06					0.469633	6.27119e-06
0.343143	1.25271e-05					0.469667	1.02104e-05
0.343299	1.37466e-05					0.469835	1.37467e-05
0.343354	1.23922e-05					0.469892	5.90613e-06
0.343356	0.000260014					0.469898	1.6856e-05
0.343383	4.71322e-06					0.46991	9.81293e-05
0.343419	3.13299e-06					0.470016	9.32291e-06
0.343459	5.38443e-05					0.470058	1.23513e-05
0.343591	6.59418e-06					0.47013	1.82716e-05
0.343592	1.09499e-05					0.470247	3.28423e-05
0.343634	3.03177e-06					0.470253	7.06251e-06
0.343666	5.5645e-06					0.47026	1.14272e-05
0.343734	3.19491e-05					0.470266	7.39455e-05
0.343855	4.10364e-06					0.47028	1.86603e-05
0.343886	9.61591e-06					0.470282	1.22521e-05
0.343948	8.64306e-06					0.470353	0.000846703
0.344001	8.83029e-05					0.470992	6.16282e-06
0.344118	3.03652e-06					0.471024	7.48418e-06
0.344372	3.74361e-06					0.471127	0.000202873
0.344376	6.03371e-05					0.471167	2.95479e-05
0.344462	1.20608e-05					0.471184	1.62865e-05
0.344492	9.61539e-05					0.471351	1.47039e-05
0.344564	4.21137e-06					0.47138	0.00137992
0.344806	5.89969e-05					0.471457	0.000368897
[truncated: 7,189 more rows]
